# Supplementary material for: Arginine methylation and ubiquitylation crosstalk controls DNA end-resection and homologous recombination repair
Source: Nat Commun. 2021 Nov 2;12:6313. doi: 10.1038/s41467-021-26413-6 (PMC8564520; doi:10.1038/s41467-021-26413-6)
Supplement: Supplementary file 3 — Supplementary Data 1 [file 41467_2021_26413_MOESM3_ESM.xlsx]

## Sheet: Table 1_Mass Spectrometry vecto
Mass Spectrometry results associated with Supplementary Figure 1
Immunoprecipitation using M2-Flag agarose beads in vector and Flag-PRMT1 expressing 293T cells
Scaffold parameters
Database Name: the Human_reviewed_19 database
	Version: unknown
	Taxonomy: All Entries
	Number of Proteins: 23823
Does database contain common contaminants?: unknown
Search Engine: Mascot
	Version: 2.4.1
	Samples: All Samples
	Fragment Tolerance: 0.100 Da (Monoisotopic)
	Parent Tolerance: 10.0 PPM (Monoisotopic)
	Fixed Modifications:
	Variable Modifications: +16 on M (Oxidation), +57 on C (Carbamidomethyl), +80 on STY (Phospho)
	Database: the Human_reviewed_19 database (unknown version, 23823 entries)
	Digestion Enzyme: Trypsin
	Max Missed Cleavages: 1
	Probability Model:
Modification Metadata Set: 2322 modifications
	Source: C:\Program Files\Scaffold 4\parameters\unimod.xml
	Comment:
Protein Grouping Strategy: Experiment-wide grouping with binary peptide-protein weights
Peptide Thresholds: 95.0% minimum
Protein Thresholds: 99.0% minimum and 2 peptides minimum
Peptide FDR: 0.5% (Prophet)
Protein FDR: 0.0% (Prophet)
					Flag immunoprecipitation and peptide elution			Flag immunoprecipitation and peptide elution
					Total Spectrum Count			Total Spectrum Count
Visible?	Starred?	Identified Proteins (562/576)	Accession Number	Molecular Weight	Flag-PRMT1 (Exp 1)	Flag-PRMT1 (Exp 2)	Flag-PRMT1 (Exp 3)	Vector (Exp 1)	Vector (Exp 2)	Vector (Exp 3)
TRUE	Empty	Protein arginine N-methyltransferase 1 OS=Homo sapiens OX=9606 GN=PRMT1 PE=1 SV=3	ANM1_HUMAN	42 kDa	6333	1055	5023	183	72	58
TRUE	Empty	Protein arginine N-methyltransferase 8 OS=Homo sapiens OX=9606 GN=PRMT8 PE=1 SV=2	ANM8_HUMAN	45 kDa	1642	372	1134	20	9	2
TRUE	Empty	Thyroid hormone receptor-associated protein 3 OS=Homo sapiens OX=9606 GN=THRAP3 PE=1 SV=2	TR150_HUMAN	109 kDa	495	339	210	0	2	6
TRUE	Empty	Protein LSM14 homolog A OS=Homo sapiens OX=9606 GN=LSM14A PE=1 SV=3	LS14A_HUMAN	51 kDa	296	288	214	4	0	0
TRUE	Empty	Protein arginine N-methyltransferase 5 OS=Homo sapiens OX=9606 GN=PRMT5 PE=1 SV=4	ANM5_HUMAN	73 kDa	264	458	643	602	262	19
TRUE	Empty	Vimentin OS=Homo sapiens OX=9606 GN=VIM PE=1 SV=4	VIME_HUMAN	54 kDa	252	141	228	11	2	1
TRUE	Empty	Bcl-2-associated transcription factor 1 OS=Homo sapiens OX=9606 GN=BCLAF1 PE=1 SV=2	BCLF1_HUMAN	106 kDa	238	164	113	3	1	1
TRUE	Empty	Methylosome protein 50 OS=Homo sapiens OX=9606 GN=WDR77 PE=1 SV=1	MEP50_HUMAN	37 kDa	229	42	113	284	66	4
TRUE	Empty	ATP-dependent RNA helicase A OS=Homo sapiens OX=9606 GN=DHX9 PE=1 SV=4	DHX9_HUMAN	141 kDa	209	178	200	0	4	0
TRUE	Empty	Plasminogen activator inhibitor 1 RNA-binding protein OS=Homo sapiens OX=9606 GN=SERBP1 PE=1 SV=2	PAIRB_HUMAN	45 kDa	200	99	240	0	0	0
TRUE	Empty	Filamin-A OS=Homo sapiens OX=9606 GN=FLNA PE=1 SV=4	FLNA_HUMAN	281 kDa	198	54	18	128	25	70
TRUE	Empty	Ubiquitin-associated protein 2-like OS=Homo sapiens OX=9606 GN=UBAP2L PE=1 SV=2	UBP2L_HUMAN	115 kDa	166	96	30	0	0	0
TRUE	Empty	Heterogeneous nuclear ribonucleoprotein U OS=Homo sapiens OX=9606 GN=HNRNPU PE=1 SV=6	HNRPU_HUMAN	91 kDa	147	169	97	0	0	0
TRUE	Empty	Y-box-binding protein 3 OS=Homo sapiens OX=9606 GN=YBX3 PE=1 SV=4	YBOX3_HUMAN	40 kDa	143	94	129	0	0	0
TRUE	Empty	OTU domain-containing protein 4 OS=Homo sapiens OX=9606 GN=OTUD4 PE=1 SV=4	OTUD4_HUMAN	124 kDa	142	81	65	5	4	12
TRUE	Empty	Heterogeneous nuclear ribonucleoprotein K OS=Homo sapiens OX=9606 GN=HNRNPK PE=1 SV=1	HNRPK_HUMAN	51 kDa	127	170	137	11	0	0
TRUE	Empty	Spectrin alpha chain, non-erythrocytic 1 OS=Homo sapiens OX=9606 GN=SPTAN1 PE=1 SV=3	SPTN1_HUMAN	285 kDa	115	80	1	67	21	30
TRUE	Empty	ATP-dependent RNA helicase DDX1 OS=Homo sapiens OX=9606 GN=DDX1 PE=1 SV=2	DDX1_HUMAN	82 kDa	112	81	25	3	5	0
TRUE	Empty	Spectrin beta chain, non-erythrocytic 1 OS=Homo sapiens OX=9606 GN=SPTBN1 PE=1 SV=2	SPTB2_HUMAN	275 kDa	104	52	0	55	23	29
TRUE	Empty	RNA-binding protein 10 OS=Homo sapiens OX=9606 GN=RBM10 PE=1 SV=3	RBM10_HUMAN	104 kDa	102	139	24	34	14	0
TRUE	Empty	Serine/threonine-protein kinase 38 OS=Homo sapiens OX=9606 GN=STK38 PE=1 SV=1	STK38_HUMAN	54 kDa	98	44	61	46	2	0
TRUE	Empty	Ubiquitin-40S ribosomal protein S27a OS=Homo sapiens OX=9606 GN=RPS27A PE=1 SV=2	RS27A_HUMAN	18 kDa	93	71	37	3	0	1
TRUE	Empty	Nucleolin OS=Homo sapiens OX=9606 GN=NCL PE=1 SV=3	NUCL_HUMAN	77 kDa	89	71	32	11	12	0
TRUE	Empty	tRNA-splicing ligase RtcB homolog OS=Homo sapiens OX=9606 GN=RTCB PE=1 SV=1	RTCB_HUMAN	55 kDa	86	88	58	1	0	0
TRUE	Empty	Putative bifunctional UDP-N-acetylglucosamine transferase and deubiquitinase ALG13 OS=Homo sapiens OX=9606 GN=ALG13 PE=1 SV=2	ALG13_HUMAN	126 kDa	82	77	29	3	1	0
TRUE	Empty	Heterogeneous nuclear ribonucleoprotein A3 OS=Homo sapiens OX=9606 GN=HNRNPA3 PE=1 SV=2	ROA3_HUMAN	40 kDa	70	21	46	1	1	0
TRUE	Empty	Nuclease-sensitive element-binding protein 1 OS=Homo sapiens OX=9606 GN=YBX1 PE=1 SV=3	YBOX1_HUMAN	36 kDa	64	40	45	0	0	0
TRUE	Empty	La-related protein 1 OS=Homo sapiens OX=9606 GN=LARP1 PE=1 SV=2	LARP1_HUMAN	124 kDa	62	59	37	0	1	0
TRUE	Empty	RNA-binding protein EWS OS=Homo sapiens OX=9606 GN=EWSR1 PE=1 SV=1	EWS_HUMAN	68 kDa	55	12	8	0	0	0
TRUE	Empty	Neurofilament medium polypeptide OS=Homo sapiens OX=9606 GN=NEFM PE=1 SV=3	NFM_HUMAN	102 kDa	54	25	15	1	0	0
TRUE	Empty	Microtubule-associated protein 1B OS=Homo sapiens OX=9606 GN=MAP1B PE=1 SV=2	MAP1B_HUMAN	271 kDa	53	31	8	30	9	0
TRUE	Empty	Desmoplakin OS=Homo sapiens OX=9606 GN=DSP PE=1 SV=3	DESP_HUMAN	332 kDa	52	48	11	0	0	0
TRUE	Empty	Tubulin beta chain OS=Homo sapiens OX=9606 GN=TUBB PE=1 SV=2	TBB5_HUMAN	50 kDa	52	70	30	13	6	0
TRUE	Empty	Heterogeneous nuclear ribonucleoprotein A1 OS=Homo sapiens OX=9606 GN=HNRNPA1 PE=1 SV=5	ROA1_HUMAN	39 kDa	52	56	27	1	4	0
TRUE	Empty	Tubulin beta-4B chain OS=Homo sapiens OX=9606 GN=TUBB4B PE=1 SV=1	TBB4B_HUMAN	50 kDa	51	68	23	13	5	0
TRUE	Empty	Heterogeneous nuclear ribonucleoprotein Q OS=Homo sapiens OX=9606 GN=SYNCRIP PE=1 SV=2	HNRPQ_HUMAN	70 kDa	50	65	49	0	0	0
TRUE	Empty	Eukaryotic translation initiation factor 4B OS=Homo sapiens OX=9606 GN=EIF4B PE=1 SV=2	IF4B_HUMAN	69 kDa	49	29	9	3	13	0
TRUE	Empty	Keratin, type II cytoskeletal 1b OS=Homo sapiens OX=9606 GN=KRT77 PE=2 SV=3	K2C1B_HUMAN	62 kDa	47	22	27	15	25	5
TRUE	Empty	RNA-binding motif protein, X chromosome OS=Homo sapiens OX=9606 GN=RBMX PE=1 SV=3	RBMX_HUMAN	42 kDa	46	63	20	1	1	0
TRUE	Empty	Caprin-1 OS=Homo sapiens OX=9606 GN=CAPRIN1 PE=1 SV=2	CAPR1_HUMAN	78 kDa	44	63	24	0	0	0
TRUE	Empty	Interleukin enhancer-binding factor 3 OS=Homo sapiens OX=9606 GN=ILF3 PE=1 SV=3	ILF3_HUMAN	95 kDa	42	50	11	0	0	0
TRUE	Empty	Protein angel homolog 2 OS=Homo sapiens OX=9606 GN=ANGEL2 PE=2 SV=1	ANGE2_HUMAN	62 kDa	41	57	27	0	0	0
TRUE	Empty	Actin, cytoplasmic 1 OS=Homo sapiens OX=9606 GN=ACTB PE=1 SV=1	ACTB_HUMAN (+1)	42 kDa	40	43	32	29	181	1
TRUE	Empty	Protein PRRC2C OS=Homo sapiens OX=9606 GN=PRRC2C PE=1 SV=4	PRC2C_HUMAN	317 kDa	38	45	3	0	0	0
TRUE	Empty	Heterogeneous nuclear ribonucleoprotein R OS=Homo sapiens OX=9606 GN=HNRNPR PE=1 SV=1	HNRPR_HUMAN	71 kDa	36	38	33	0	0	0
TRUE	Empty	Heat shock cognate 71 kDa protein OS=Homo sapiens OX=9606 GN=HSPA8 PE=1 SV=1	HSP7C_HUMAN	71 kDa	32	52	131	28	16	0
TRUE	Empty	Serine/threonine-protein kinase RIO1 OS=Homo sapiens OX=9606 GN=RIOK1 PE=1 SV=2	RIOK1_HUMAN	66 kDa	32	31	23	19	14	1
TRUE	Empty	Tubulin alpha-1B chain OS=Homo sapiens OX=9606 GN=TUBA1B PE=1 SV=1	TBA1B_HUMAN	50 kDa	32	29	22	3	1	1
TRUE	Empty	Eukaryotic translation initiation factor 3 subunit D OS=Homo sapiens OX=9606 GN=EIF3D PE=1 SV=1	EIF3D_HUMAN	64 kDa	30	23	13	0	0	0
TRUE	Empty	T-complex protein 1 subunit theta OS=Homo sapiens OX=9606 GN=CCT8 PE=1 SV=4	TCPQ_HUMAN	60 kDa	29	30	24	6	0	0
TRUE	Empty	RNA-binding protein FUS OS=Homo sapiens OX=9606 GN=FUS PE=1 SV=1	FUS_HUMAN	53 kDa	29	52	44	0	2	0
TRUE	Empty	Peripherin OS=Homo sapiens OX=9606 GN=PRPH PE=1 SV=2	PERI_HUMAN	54 kDa	29	29	28	1	0	0
TRUE	Empty	Arf-GAP with coiled-coil, ANK repeat and PH domain-containing protein 2 OS=Homo sapiens OX=9606 GN=ACAP2 PE=1 SV=3	ACAP2_HUMAN	88 kDa	28	11	3	9	3	0
TRUE	Empty	Serum albumin OS=Homo sapiens OX=9606 GN=ALB PE=1 SV=2	ALBU_HUMAN	69 kDa	27	21	11	9	7	5
TRUE	Empty	CLIP-associating protein 2 OS=Homo sapiens OX=9606 GN=CLASP2 PE=1 SV=3	CLAP2_HUMAN	141 kDa	27	26	10	5	1	1
TRUE	Empty	TATA-binding protein-associated factor 2N OS=Homo sapiens OX=9606 GN=TAF15 PE=1 SV=1	RBP56_HUMAN	62 kDa	26	53	81	0	1	0
TRUE	Empty	Probable ATP-dependent RNA helicase DDX17 OS=Homo sapiens OX=9606 GN=DDX17 PE=1 SV=2	DDX17_HUMAN	80 kDa	26	54	25	7	12	0
TRUE	Empty	MAX gene-associated protein OS=Homo sapiens OX=9606 GN=MGA PE=1 SV=3	MGAP_HUMAN	332 kDa	25	16	1	5	0	0
TRUE	Empty	Heterogeneous nuclear ribonucleoprotein D0 OS=Homo sapiens OX=9606 GN=HNRNPD PE=1 SV=1	HNRPD_HUMAN	38 kDa	24	33	24	1	3	0
TRUE	Empty	Filamin-B OS=Homo sapiens OX=9606 GN=FLNB PE=1 SV=2	FLNB_HUMAN	278 kDa	24	3	1	17	0	1
TRUE	Empty	Serine/threonine-protein kinase 38-like OS=Homo sapiens OX=9606 GN=STK38L PE=1 SV=3	ST38L_HUMAN	54 kDa	23	28	20	15	2	0
TRUE	Empty	Nucleoprotein TPR OS=Homo sapiens OX=9606 GN=TPR PE=1 SV=3	TPR_HUMAN	267 kDa	23	27	1	0	0	0
TRUE	Empty	Heterogeneous nuclear ribonucleoprotein H OS=Homo sapiens OX=9606 GN=HNRNPH1 PE=1 SV=4	HNRH1_HUMAN	49 kDa	22	24	28	4	5	0
TRUE	Empty	Protein PML OS=Homo sapiens OX=9606 GN=PML PE=1 SV=3	PML_HUMAN	98 kDa	22	35	19	0	0	0
TRUE	Empty	Heat shock protein HSP 90-beta OS=Homo sapiens OX=9606 GN=HSP90AB1 PE=1 SV=4	HS90B_HUMAN	83 kDa	22	21	1	8	9	0
TRUE	Empty	Protein SCAF11 OS=Homo sapiens OX=9606 GN=SCAF11 PE=1 SV=2	SCAFB_HUMAN	165 kDa	22	28	15	0	0	0
TRUE	Empty	Heat shock 70 kDa protein 1A OS=Homo sapiens OX=9606 GN=HSPA1A PE=1 SV=1	HS71A_HUMAN (+1)	70 kDa	21	83	110	38	23	0
TRUE	Empty	Heterogeneous nuclear ribonucleoproteins A2/B1 OS=Homo sapiens OX=9606 GN=HNRNPA2B1 PE=1 SV=2	ROA2_HUMAN	37 kDa	21	19	19	2	2	0
TRUE	Empty	Spindlin interactor and repressor of chromatin-binding protein OS=Homo sapiens OX=9606 GN=SPINDOC PE=1 SV=3	SPNDC_HUMAN	41 kDa	21	28	12	10	0	0
TRUE	Empty	Heterogeneous nuclear ribonucleoprotein H3 OS=Homo sapiens OX=9606 GN=HNRNPH3 PE=1 SV=2	HNRH3_HUMAN	37 kDa	21	15	10	0	1	0
TRUE	Empty	5'-3' exoribonuclease 2 OS=Homo sapiens OX=9606 GN=XRN2 PE=1 SV=1	XRN2_HUMAN	109 kDa	21	16	1	0	0	0
TRUE	Empty	Influenza virus NS1A-binding protein OS=Homo sapiens OX=9606 GN=IVNS1ABP PE=1 SV=3	NS1BP_HUMAN	72 kDa	19	13	4	11	6	0
TRUE	Empty	Heterogeneous nuclear ribonucleoproteins C1/C2 OS=Homo sapiens OX=9606 GN=HNRNPC PE=1 SV=4	HNRPC_HUMAN	34 kDa	18	5	17	12	1	0
TRUE	Empty	Endoplasmic reticulum chaperone BiP OS=Homo sapiens OX=9606 GN=HSPA5 PE=1 SV=2	BIP_HUMAN	72 kDa	17	35	69	1	8	0
TRUE	Empty	T-complex protein 1 subunit delta OS=Homo sapiens OX=9606 GN=CCT4 PE=1 SV=4	TCPD_HUMAN	58 kDa	17	24	22	3	0	0
TRUE	Empty	Methylosome subunit pICln OS=Homo sapiens OX=9606 GN=CLNS1A PE=1 SV=1	ICLN_HUMAN	26 kDa	17	24	7	4	5	0
TRUE	Empty	Plectin OS=Homo sapiens OX=9606 GN=PLEC PE=1 SV=3	PLEC_HUMAN	532 kDa	16	54	3	37	34	2
TRUE	Empty	Double-stranded RNA-specific adenosine deaminase OS=Homo sapiens OX=9606 GN=ADAR PE=1 SV=4	DSRAD_HUMAN	136 kDa	16	23	7	0	0	0
TRUE	Empty	Probable ATP-dependent RNA helicase DDX5 OS=Homo sapiens OX=9606 GN=DDX5 PE=1 SV=1	DDX5_HUMAN	69 kDa	16	52	31	9	11	0
TRUE	Empty	THO complex subunit 4 OS=Homo sapiens OX=9606 GN=ALYREF PE=1 SV=3	THOC4_HUMAN	27 kDa	16	16	11	0	0	0
TRUE	Empty	Nucleolar RNA helicase 2 OS=Homo sapiens OX=9606 GN=DDX21 PE=1 SV=5	DDX21_HUMAN	87 kDa	16	7	1	0	0	0
TRUE	Empty	Heat shock protein HSP 90-alpha OS=Homo sapiens OX=9606 GN=HSP90AA1 PE=1 SV=5	HS90A_HUMAN	85 kDa	16	15	3	6	7	0
TRUE	Empty	Splicing factor 3B subunit 1 OS=Homo sapiens OX=9606 GN=SF3B1 PE=1 SV=3	SF3B1_HUMAN	146 kDa	15	26	19	5	8	10
TRUE	Empty	Heterogeneous nuclear ribonucleoprotein U-like protein 2 OS=Homo sapiens OX=9606 GN=HNRNPUL2 PE=1 SV=1	HNRL2_HUMAN	85 kDa	15	25	8	0	0	0
TRUE	Empty	T-complex protein 1 subunit beta OS=Homo sapiens OX=9606 GN=CCT2 PE=1 SV=4	TCPB_HUMAN	57 kDa	15	17	18	1	0	0
TRUE	Empty	Alpha-internexin OS=Homo sapiens OX=9606 GN=INA PE=1 SV=2	AINX_HUMAN	55 kDa	15	13	7	1	0	0
TRUE	Empty	Splicing factor 3B subunit 3 OS=Homo sapiens OX=9606 GN=SF3B3 PE=1 SV=4	SF3B3_HUMAN	136 kDa	14	52	9	3	7	0
TRUE	Empty	Pre-mRNA-splicing factor ATP-dependent RNA helicase DHX15 OS=Homo sapiens OX=9606 GN=DHX15 PE=1 SV=2	DHX15_HUMAN	91 kDa	14	16	1	2	2	0
TRUE	Empty	CAD protein OS=Homo sapiens OX=9606 GN=CAD PE=1 SV=3	PYR1_HUMAN	243 kDa	14	14	0	5	0	0
TRUE	Empty	Interleukin enhancer-binding factor 2 OS=Homo sapiens OX=9606 GN=ILF2 PE=1 SV=2	ILF2_HUMAN	43 kDa	13	28	7	0	0	0
TRUE	Empty	Eukaryotic translation initiation factor 3 subunit E OS=Homo sapiens OX=9606 GN=EIF3E PE=1 SV=1	EIF3E_HUMAN	52 kDa	13	15	12	0	1	0
TRUE	Empty	Protein FAM98A OS=Homo sapiens OX=9606 GN=FAM98A PE=1 SV=1	FA98A_HUMAN	55 kDa	13	20	12	0	0	0
TRUE	Empty	Highly divergent homeobox OS=Homo sapiens OX=9606 GN=HDX PE=1 SV=1	HDX_HUMAN	77 kDa	13	4	2	4	0	0
TRUE	Empty	Cell cycle and apoptosis regulator protein 2 OS=Homo sapiens OX=9606 GN=CCAR2 PE=1 SV=2	CCAR2_HUMAN	103 kDa	13	12	3	0	2	0
TRUE	Empty	Heterogeneous nuclear ribonucleoprotein A/B OS=Homo sapiens OX=9606 GN=HNRNPAB PE=1 SV=2	ROAA_HUMAN	36 kDa	13	5	6	0	1	0
TRUE	Empty	Elongation factor 1-alpha 1 OS=Homo sapiens OX=9606 GN=EEF1A1 PE=1 SV=1	EF1A1_HUMAN (+1)	50 kDa	12	27	8	5	8	0
TRUE	Empty	Ataxin-2-like protein OS=Homo sapiens OX=9606 GN=ATXN2L PE=1 SV=2	ATX2L_HUMAN	113 kDa	12	14	3	0	0	0
TRUE	Empty	Protein PRRC2A OS=Homo sapiens OX=9606 GN=PRRC2A PE=1 SV=3	PRC2A_HUMAN	229 kDa	12	6	0	0	0	0
TRUE	Empty	Ubiquitin-protein ligase E3A OS=Homo sapiens OX=9606 GN=UBE3A PE=1 SV=4	UBE3A_HUMAN	101 kDa	12	7	3	0	0	0
TRUE	Empty	Heterogeneous nuclear ribonucleoprotein H2 OS=Homo sapiens OX=9606 GN=HNRNPH2 PE=1 SV=1	HNRH2_HUMAN	49 kDa	12	15	16	2	3	0
TRUE	Empty	Neurofilament light polypeptide OS=Homo sapiens OX=9606 GN=NEFL PE=1 SV=3	NFL_HUMAN	62 kDa	12	8	6	1	0	0
TRUE	Empty	Protein phosphatase 1B OS=Homo sapiens OX=9606 GN=PPM1B PE=1 SV=1	PPM1B_HUMAN	53 kDa	11	33	2	11	9	0
TRUE	Empty	Calmodulin-regulated spectrin-associated protein 3 OS=Homo sapiens OX=9606 GN=CAMSAP3 PE=1 SV=2	CAMP3_HUMAN	135 kDa	11	7	3	2	0	4
TRUE	Empty	60S acidic ribosomal protein P0 OS=Homo sapiens OX=9606 GN=RPLP0 PE=1 SV=1	RLA0_HUMAN	34 kDa	11	9	1	7	2	0
TRUE	Empty	RING finger protein 219 OS=Homo sapiens OX=9606 GN=RNF219 PE=1 SV=1	RN219_HUMAN	81 kDa	11	0	0	3	0	0
TRUE	Empty	Eukaryotic initiation factor 4A-III OS=Homo sapiens OX=9606 GN=EIF4A3 PE=1 SV=4	IF4A3_HUMAN	47 kDa	10	20	8	3	6	0
TRUE	Empty	T-complex protein 1 subunit gamma OS=Homo sapiens OX=9606 GN=CCT3 PE=1 SV=4	TCPG_HUMAN	61 kDa	10	14	9	2	1	0
TRUE	Empty	Elongation factor 2 OS=Homo sapiens OX=9606 GN=EEF2 PE=1 SV=4	EF2_HUMAN	95 kDa	10	18	4	1	2	0
TRUE	Empty	mRNA cap guanine-N7 methyltransferase OS=Homo sapiens OX=9606 GN=RNMT PE=1 SV=1	MCES_HUMAN	55 kDa	10	6	7	0	0	0
TRUE	Empty	Apoptosis inhibitor 5 OS=Homo sapiens OX=9606 GN=API5 PE=1 SV=3	API5_HUMAN	59 kDa	10	9	4	0	0	0
TRUE	Empty	Protein LSM14 homolog B OS=Homo sapiens OX=9606 GN=LSM14B PE=1 SV=1	LS14B_HUMAN	42 kDa	10	12	9	0	0	0
TRUE	Empty	E1B 55 kDa protein OS=Human adenovirus C serotype 5 OX=28285 PE=1 SV=1	E1B55_ADE05	55 kDa	10	18	0	1	1	0
TRUE	Empty	Transcription initiation factor TFIID subunit 4 OS=Homo sapiens OX=9606 GN=TAF4 PE=1 SV=2	TAF4_HUMAN	110 kDa	10	14	3	1	1	0
TRUE	Empty	Protein transport protein Sec16A OS=Homo sapiens OX=9606 GN=SEC16A PE=1 SV=4	SC16A_HUMAN	252 kDa	10	10	0	0	0	0
TRUE	Empty	Cell division cycle 5-like protein OS=Homo sapiens OX=9606 GN=CDC5L PE=1 SV=2	CDC5L_HUMAN	92 kDa	10	9	1	0	0	0
TRUE	Empty	Heterogeneous nuclear ribonucleoprotein F OS=Homo sapiens OX=9606 GN=HNRNPF PE=1 SV=3	HNRPF_HUMAN	46 kDa	10	12	14	1	1	0
TRUE	Empty	Splicing factor, proline- and glutamine-rich OS=Homo sapiens OX=9606 GN=SFPQ PE=1 SV=2	SFPQ_HUMAN	76 kDa	10	19	5	1	2	0
TRUE	Empty	Histone deacetylase 6 OS=Homo sapiens OX=9606 GN=HDAC6 PE=1 SV=2	HDAC6_HUMAN	131 kDa	10	1	5	2	0	1
TRUE	Empty	A-kinase anchor protein 8-like OS=Homo sapiens OX=9606 GN=AKAP8L PE=1 SV=4	AKP8L_HUMAN	72 kDa	10	5	0	0	0	0
TRUE	Empty	Polymerase delta-interacting protein 3 OS=Homo sapiens OX=9606 GN=POLDIP3 PE=1 SV=2	PDIP3_HUMAN	46 kDa	9	28	6	0	1	0
TRUE	Empty	Pre-mRNA-processing-splicing factor 8 OS=Homo sapiens OX=9606 GN=PRPF8 PE=1 SV=2	PRP8_HUMAN	274 kDa	9	10	0	7	0	2
TRUE	Empty	Ribose-phosphate pyrophosphokinase 1 OS=Homo sapiens OX=9606 GN=PRPS1 PE=1 SV=2	PRPS1_HUMAN	35 kDa	9	8	0	12	2	0
TRUE	Empty	ATP-dependent RNA helicase DHX30 OS=Homo sapiens OX=9606 GN=DHX30 PE=1 SV=1	DHX30_HUMAN	134 kDa	9	17	4	0	0	0
TRUE	Empty	Telomere-associated protein RIF1 OS=Homo sapiens OX=9606 GN=RIF1 PE=1 SV=2	RIF1_HUMAN	274 kDa	9	10	3	5	0	0
TRUE	Empty	Pre-mRNA-processing factor 19 OS=Homo sapiens OX=9606 GN=PRPF19 PE=1 SV=1	PRP19_HUMAN	55 kDa	9	8	4	2	0	0
TRUE	Empty	Ubiquitin-associated protein 2 OS=Homo sapiens OX=9606 GN=UBAP2 PE=1 SV=1	UBAP2_HUMAN	117 kDa	9	16	5	0	0	0
TRUE	Empty	Heterogeneous nuclear ribonucleoprotein D-like OS=Homo sapiens OX=9606 GN=HNRNPDL PE=1 SV=3	HNRDL_HUMAN	46 kDa	9	10	7	0	2	0
TRUE	Empty	Filamin-C OS=Homo sapiens OX=9606 GN=FLNC PE=1 SV=3	FLNC_HUMAN	291 kDa	9	2	1	11	1	4
TRUE	Empty	Immunoglobulin kappa variable 2-29 OS=Homo sapiens OX=9606 GN=IGKV2-29 PE=3 SV=2	KV229_HUMAN (+1)	13 kDa	8	19	10	4	29	0
TRUE	Empty	ATP-dependent RNA helicase DDX3X OS=Homo sapiens OX=9606 GN=DDX3X PE=1 SV=3	DDX3X_HUMAN	73 kDa	8	32	66	1	5	0
TRUE	Empty	Non-POU domain-containing octamer-binding protein OS=Homo sapiens OX=9606 GN=NONO PE=1 SV=4	NONO_HUMAN	54 kDa	8	19	4	3	1	0
TRUE	Empty	T-complex protein 1 subunit eta OS=Homo sapiens OX=9606 GN=CCT7 PE=1 SV=2	TCPH_HUMAN	59 kDa	8	13	12	3	0	0
TRUE	Empty	Immunoglobulin heavy constant gamma 3 OS=Homo sapiens OX=9606 GN=IGHG3 PE=1 SV=2	IGHG3_HUMAN	41 kDa	8	15	0	7	10	0
TRUE	Empty	60S ribosomal protein L4 OS=Homo sapiens OX=9606 GN=RPL4 PE=1 SV=5	RL4_HUMAN	48 kDa	8	21	7	2	2	0
TRUE	Empty	Constitutive coactivator of PPAR-gamma-like protein 1 OS=Homo sapiens OX=9606 GN=FAM120A PE=1 SV=2	F120A_HUMAN	122 kDa	8	8	4	0	0	0
TRUE	Empty	Heterogeneous nuclear ribonucleoprotein M OS=Homo sapiens OX=9606 GN=HNRNPM PE=1 SV=3	HNRPM_HUMAN	78 kDa	8	10	6	0	5	0
TRUE	Empty	6-phosphofructo-2-kinase/fructose-2,6-bisphosphatase 3 OS=Homo sapiens OX=9606 GN=PFKFB3 PE=1 SV=1	F263_HUMAN	60 kDa	8	13	2	6	2	0
TRUE	Empty	Ski oncogene OS=Homo sapiens OX=9606 GN=SKI PE=1 SV=1	SKI_HUMAN	80 kDa	8	9	0	0	0	0
TRUE	Empty	Probable ATP-dependent RNA helicase DDX6 OS=Homo sapiens OX=9606 GN=DDX6 PE=1 SV=2	DDX6_HUMAN	54 kDa	8	9	7	0	0	0
TRUE	Empty	Ran-binding protein 9 OS=Homo sapiens OX=9606 GN=RANBP9 PE=1 SV=1	RANB9_HUMAN	78 kDa	8	3	0	1	0	0
TRUE	Empty	E3 ubiquitin-protein ligase HUWE1 OS=Homo sapiens OX=9606 GN=HUWE1 PE=1 SV=3	HUWE1_HUMAN	482 kDa	8	3	0	0	0	0
TRUE	Empty	Spectrin beta chain, non-erythrocytic 2 OS=Homo sapiens OX=9606 GN=SPTBN2 PE=1 SV=3	SPTN2_HUMAN	271 kDa	8	4	0	3	0	1
TRUE	Empty	Golgin subfamily A member 3 OS=Homo sapiens OX=9606 GN=GOLGA3 PE=1 SV=2	GOGA3_HUMAN	167 kDa	7	10	3	3	2	14
TRUE	Empty	Nucleophosmin OS=Homo sapiens OX=9606 GN=NPM1 PE=1 SV=2	NPM_HUMAN	33 kDa	7	21	5	2	3	0
TRUE	Empty	T-complex protein 1 subunit epsilon OS=Homo sapiens OX=9606 GN=CCT5 PE=1 SV=1	TCPE_HUMAN	60 kDa	7	12	2	1	3	0
TRUE	Empty	Poly(rC)-binding protein 1 OS=Homo sapiens OX=9606 GN=PCBP1 PE=1 SV=2	PCBP1_HUMAN	37 kDa	7	1	3	3	3	0
TRUE	Empty	A-kinase anchor protein 8 OS=Homo sapiens OX=9606 GN=AKAP8 PE=1 SV=1	AKAP8_HUMAN	76 kDa	7	3	5	0	0	0
TRUE	Empty	Coiled-coil domain-containing protein 9 OS=Homo sapiens OX=9606 GN=CCDC9 PE=1 SV=1	CCDC9_HUMAN	60 kDa	7	5	0	0	0	0
TRUE	Empty	D-3-phosphoglycerate dehydrogenase OS=Homo sapiens OX=9606 GN=PHGDH PE=1 SV=4	SERA_HUMAN	57 kDa	7	6	1	0	0	0
TRUE	Empty	Splicing factor 3B subunit 2 OS=Homo sapiens OX=9606 GN=SF3B2 PE=1 SV=2	SF3B2_HUMAN	100 kDa	6	19	4	2	5	0
TRUE	Empty	Splicing factor 3A subunit 1 OS=Homo sapiens OX=9606 GN=SF3A1 PE=1 SV=1	SF3A1_HUMAN	89 kDa	6	23	3	3	1	1
TRUE	Empty	T-complex protein 1 subunit zeta OS=Homo sapiens OX=9606 GN=CCT6A PE=1 SV=3	TCPZ_HUMAN	58 kDa	6	13	10	1	0	0
TRUE	Empty	U4/U6 small nuclear ribonucleoprotein Prp31 OS=Homo sapiens OX=9606 GN=PRPF31 PE=1 SV=2	PRP31_HUMAN	55 kDa	6	12	3	6	0	0
TRUE	Empty	TGF-beta-activated kinase 1 and MAP3K7-binding protein 1 OS=Homo sapiens OX=9606 GN=TAB1 PE=1 SV=1	TAB1_HUMAN	55 kDa	6	15	4	7	2	0
TRUE	Empty	Bifunctional glutamate/proline--tRNA ligase OS=Homo sapiens OX=9606 GN=EPRS PE=1 SV=5	SYEP_HUMAN	171 kDa	6	7	5	0	1	0
TRUE	Empty	Phosphoribosyl pyrophosphate synthase-associated protein 2 OS=Homo sapiens OX=9606 GN=PRPSAP2 PE=1 SV=1	KPRB_HUMAN	41 kDa	6	0	1	12	3	0
TRUE	Empty	DNA damage-binding protein 1 OS=Homo sapiens OX=9606 GN=DDB1 PE=1 SV=1	DDB1_HUMAN	127 kDa	6	11	2	0	0	0
TRUE	Empty	Girdin OS=Homo sapiens OX=9606 GN=CCDC88A PE=1 SV=2	GRDN_HUMAN	216 kDa	6	7	0	0	2	0
TRUE	Empty	E3 ubiquitin-protein ligase TRIM21 OS=Homo sapiens OX=9606 GN=TRIM21 PE=1 SV=1	RO52_HUMAN	54 kDa	6	1	1	4	2	0
TRUE	Empty	Heterogeneous nuclear ribonucleoprotein U-like protein 1 OS=Homo sapiens OX=9606 GN=HNRNPUL1 PE=1 SV=2	HNRL1_HUMAN	96 kDa	6	4	1	0	0	0
TRUE	Empty	Cytoskeleton-associated protein 5 OS=Homo sapiens OX=9606 GN=CKAP5 PE=1 SV=3	CKAP5_HUMAN	226 kDa	6	3	0	1	0	0
TRUE	Empty	Poly(rC)-binding protein 2 OS=Homo sapiens OX=9606 GN=PCBP2 PE=1 SV=1	PCBP2_HUMAN	39 kDa	6	3	3	2	1	0
TRUE	Empty	Ras GTPase-activating protein-binding protein 2 OS=Homo sapiens OX=9606 GN=G3BP2 PE=1 SV=2	G3BP2_HUMAN	54 kDa	5	27	10	0	1	0
TRUE	Empty	Protein FAM98B OS=Homo sapiens OX=9606 GN=FAM98B PE=1 SV=2	FA98B_HUMAN	46 kDa	5	21	5	0	1	0
TRUE	Empty	Splicing factor 45 OS=Homo sapiens OX=9606 GN=RBM17 PE=1 SV=1	SPF45_HUMAN	45 kDa	5	10	3	4	1	0
TRUE	Empty	Zyxin OS=Homo sapiens OX=9606 GN=ZYX PE=1 SV=1	ZYX_HUMAN	61 kDa	5	6	3	0	4	0
TRUE	Empty	116 kDa U5 small nuclear ribonucleoprotein component OS=Homo sapiens OX=9606 GN=EFTUD2 PE=1 SV=1	U5S1_HUMAN	109 kDa	5	11	1	0	1	0
TRUE	Empty	Aspartate--tRNA ligase, cytoplasmic OS=Homo sapiens OX=9606 GN=DARS PE=1 SV=2	SYDC_HUMAN	57 kDa	5	3	5	0	0	0
TRUE	Empty	Methylcytosine dioxygenase TET2 OS=Homo sapiens OX=9606 GN=TET2 PE=1 SV=3	TET2_HUMAN	224 kDa	5	9	0	6	0	0
TRUE	Empty	Helicase MOV-10 OS=Homo sapiens OX=9606 GN=MOV10 PE=1 SV=2	MOV10_HUMAN	114 kDa	5	8	1	0	0	0
TRUE	Empty	Insulin receptor substrate 4 OS=Homo sapiens OX=9606 GN=IRS4 PE=1 SV=1	IRS4_HUMAN	134 kDa	5	5	2	0	0	0
TRUE	Empty	Ribosome-binding protein 1 OS=Homo sapiens OX=9606 GN=RRBP1 PE=1 SV=5	RRBP1_HUMAN	152 kDa	5	5	0	0	0	0
TRUE	Empty	UDP-N-acetylglucosamine--peptide N-acetylglucosaminyltransferase 110 kDa subunit OS=Homo sapiens OX=9606 GN=OGT PE=1 SV=3	OGT1_HUMAN	117 kDa	5	8	0	0	0	0
TRUE	Empty	Fatty acid synthase OS=Homo sapiens OX=9606 GN=FASN PE=1 SV=3	FAS_HUMAN	273 kDa	5	8	0	0	0	0
TRUE	Empty	Ataxin-2 OS=Homo sapiens OX=9606 GN=ATXN2 PE=1 SV=2	ATX2_HUMAN	140 kDa	5	2	0	0	0	0
TRUE	Empty	Exosome component 10 OS=Homo sapiens OX=9606 GN=EXOSC10 PE=1 SV=2	EXOSX_HUMAN	101 kDa	5	4	0	0	0	0
TRUE	Empty	Inosine-5'-monophosphate dehydrogenase 2 OS=Homo sapiens OX=9606 GN=IMPDH2 PE=1 SV=2	IMDH2_HUMAN	56 kDa	5	2	2	0	0	0
TRUE	Empty	NEDD4-binding protein 2 OS=Homo sapiens OX=9606 GN=N4BP2 PE=1 SV=2	N4BP2_HUMAN	199 kDa	5	1	0	0	0	0
TRUE	Empty	Acyl-CoA dehydrogenase family member 11 OS=Homo sapiens OX=9606 GN=ACAD11 PE=1 SV=3	ACD11_HUMAN	87 kDa	5	0	0	0	0	0
TRUE	Empty	U5 small nuclear ribonucleoprotein 200 kDa helicase OS=Homo sapiens OX=9606 GN=SNRNP200 PE=1 SV=2	U520_HUMAN	245 kDa	4	13	0	11	1	2
TRUE	Empty	T-complex protein 1 subunit alpha OS=Homo sapiens OX=9606 GN=TCP1 PE=1 SV=1	TCPA_HUMAN	60 kDa	4	16	12	1	1	0
TRUE	Empty	Matrin-3 OS=Homo sapiens OX=9606 GN=MATR3 PE=1 SV=2	MATR3_HUMAN	95 kDa	4	14	5	0	2	0
TRUE	Empty	Spliceosome RNA helicase DDX39B OS=Homo sapiens OX=9606 GN=DDX39B PE=1 SV=1	DX39B_HUMAN	49 kDa	4	15	4	6	3	0
TRUE	Empty	60 kDa heat shock protein, mitochondrial OS=Homo sapiens OX=9606 GN=HSPD1 PE=1 SV=2	CH60_HUMAN	61 kDa	4	24	4	0	3	0
TRUE	Empty	Serrate RNA effector molecule homolog OS=Homo sapiens OX=9606 GN=SRRT PE=1 SV=1	SRRT_HUMAN	101 kDa	4	9	3	0	0	0
TRUE	Empty	Polyadenylate-binding protein 4 OS=Homo sapiens OX=9606 GN=PABPC4 PE=1 SV=1	PABP4_HUMAN	71 kDa	4	13	12	0	2	0
TRUE	Empty	Junction plakoglobin OS=Homo sapiens OX=9606 GN=JUP PE=1 SV=3	PLAK_HUMAN	82 kDa	4	0	2	0	0	0
TRUE	Empty	Dermcidin OS=Homo sapiens OX=9606 GN=DCD PE=1 SV=2	DCD_HUMAN	11 kDa	4	5	2	1	5	2
TRUE	Empty	Probable ubiquitin carboxyl-terminal hydrolase FAF-X OS=Homo sapiens OX=9606 GN=USP9X PE=1 SV=3	USP9X_HUMAN	292 kDa	4	10	0	0	0	0
TRUE	Empty	NF-kappa-B-repressing factor OS=Homo sapiens OX=9606 GN=NKRF PE=1 SV=2	NKRF_HUMAN	78 kDa	4	7	1	0	0	0
TRUE	Empty	40S ribosomal protein S2 OS=Homo sapiens OX=9606 GN=RPS2 PE=1 SV=2	RS2_HUMAN	31 kDa	4	7	3	0	0	0
TRUE	Empty	Lupus La protein OS=Homo sapiens OX=9606 GN=SSB PE=1 SV=2	LA_HUMAN	47 kDa	4	2	3	0	1	0
TRUE	Empty	Isoleucine--tRNA ligase, cytoplasmic OS=Homo sapiens OX=9606 GN=IARS PE=1 SV=2	SYIC_HUMAN	145 kDa	4	2	3	0	0	0
TRUE	Empty	Eukaryotic translation initiation factor 4 gamma 1 OS=Homo sapiens OX=9606 GN=EIF4G1 PE=1 SV=4	IF4G1_HUMAN	175 kDa	4	4	0	0	0	0
TRUE	Empty	WD repeat-containing protein 26 OS=Homo sapiens OX=9606 GN=WDR26 PE=1 SV=3	WDR26_HUMAN	72 kDa	4	3	2	2	1	0
TRUE	Empty	Microtubule-associated protein 4 OS=Homo sapiens OX=9606 GN=MAP4 PE=1 SV=3	MAP4_HUMAN	121 kDa	4	7	0	0	0	0
TRUE	Empty	Desmoglein-1 OS=Homo sapiens OX=9606 GN=DSG1 PE=1 SV=2	DSG1_HUMAN	114 kDa	4	0	0	0	0	0
TRUE	Empty	Histone-binding protein RBBP7 OS=Homo sapiens OX=9606 GN=RBBP7 PE=1 SV=1	RBBP7_HUMAN	48 kDa	4	4	0	0	0	0
TRUE	Empty	Activating molecule in BECN1-regulated autophagy protein 1 OS=Homo sapiens OX=9606 GN=AMBRA1 PE=1 SV=2	AMRA1_HUMAN	143 kDa	4	2	0	0	0	0
TRUE	Empty	Importin-8 OS=Homo sapiens OX=9606 GN=IPO8 PE=1 SV=2	IPO8_HUMAN	120 kDa	4	5	1	0	0	0
TRUE	Empty	Leucine--tRNA ligase, cytoplasmic OS=Homo sapiens OX=9606 GN=LARS PE=1 SV=2	SYLC_HUMAN	134 kDa	4	1	0	0	0	0
TRUE	Empty	Synaptic functional regulator FMR1 OS=Homo sapiens OX=9606 GN=FMR1 PE=1 SV=1	FMR1_HUMAN	71 kDa	4	4	1	0	0	0
TRUE	Empty	U7 snRNA-associated Sm-like protein LSm11 OS=Homo sapiens OX=9606 GN=LSM11 PE=1 SV=2	LSM11_HUMAN	40 kDa	4	0	0	1	1	0
TRUE	Empty	Lethal(3)malignant brain tumor-like protein 2 OS=Homo sapiens OX=9606 GN=L3MBTL2 PE=1 SV=1	LMBL2_HUMAN	79 kDa	4	0	0	0	0	0
TRUE	Empty	Small proline-rich protein 2A OS=Homo sapiens OX=9606 GN=SPRR2A PE=1 SV=1	SPR2A_HUMAN (+4)	8 kDa	4	1	0	0	0	0
TRUE	Empty	Coronin-1C OS=Homo sapiens OX=9606 GN=CORO1C PE=1 SV=1	COR1C_HUMAN	53 kDa	3	15	7	4	8	0
TRUE	Empty	60S ribosomal protein L3 OS=Homo sapiens OX=9606 GN=RPL3 PE=1 SV=2	RL3_HUMAN	46 kDa	3	2	2	0	0	0
TRUE	Empty	U2 snRNP-associated SURP motif-containing protein OS=Homo sapiens OX=9606 GN=U2SURP PE=1 SV=2	SR140_HUMAN	118 kDa	3	11	1	0	0	0
TRUE	Empty	Polyadenylate-binding protein 2 OS=Homo sapiens OX=9606 GN=PABPN1 PE=1 SV=3	PABP2_HUMAN	33 kDa	3	8	7	0	0	0
TRUE	Empty	Ornithine aminotransferase, mitochondrial OS=Homo sapiens OX=9606 GN=OAT PE=1 SV=1	OAT_HUMAN	49 kDa	3	8	5	2	1	0
TRUE	Empty	Hsp90 co-chaperone Cdc37 OS=Homo sapiens OX=9606 GN=CDC37 PE=1 SV=1	CDC37_HUMAN	44 kDa	3	6	3	1	2	0
TRUE	Empty	RuvB-like 1 OS=Homo sapiens OX=9606 GN=RUVBL1 PE=1 SV=1	RUVB1_HUMAN	50 kDa	3	6	5	1	0	0
TRUE	Empty	ATP synthase subunit alpha, mitochondrial OS=Homo sapiens OX=9606 GN=ATP5F1A PE=1 SV=1	ATPA_HUMAN	60 kDa	3	7	1	0	0	0
TRUE	Empty	RNA-binding protein Raly OS=Homo sapiens OX=9606 GN=RALY PE=1 SV=1	RALY_HUMAN	32 kDa	3	7	1	2	0	0
TRUE	Empty	Heat shock protein 105 kDa OS=Homo sapiens OX=9606 GN=HSPH1 PE=1 SV=1	HS105_HUMAN	97 kDa	3	7	1	0	0	0
TRUE	Empty	Protein Wiz OS=Homo sapiens OX=9606 GN=WIZ PE=1 SV=2	WIZ_HUMAN	179 kDa	3	6	1	0	0	0
TRUE	Empty	Plakophilin-1 OS=Homo sapiens OX=9606 GN=PKP1 PE=1 SV=2	PKP1_HUMAN	83 kDa	3	0	0	0	0	0
TRUE	Empty	H/ACA ribonucleoprotein complex subunit DKC1 OS=Homo sapiens OX=9606 GN=DKC1 PE=1 SV=3	DKC1_HUMAN	58 kDa	3	2	4	0	0	0
TRUE	Empty	Casein kinase II subunit alpha' OS=Homo sapiens OX=9606 GN=CSNK2A2 PE=1 SV=1	CSK22_HUMAN	41 kDa	3	0	1	0	0	0
TRUE	Empty	Pyruvate dehydrogenase protein X component, mitochondrial OS=Homo sapiens OX=9606 GN=PDHX PE=1 SV=3	ODPX_HUMAN	54 kDa	3	3	0	0	0	0
TRUE	Empty	X-ray repair cross-complementing protein 5 OS=Homo sapiens OX=9606 GN=XRCC5 PE=1 SV=3	XRCC5_HUMAN	83 kDa	3	1	0	0	1	0
TRUE	Empty	Eukaryotic translation initiation factor 2 subunit 2 OS=Homo sapiens OX=9606 GN=EIF2S2 PE=1 SV=2	IF2B_HUMAN	38 kDa	3	5	1	0	0	0
TRUE	Empty	Kanadaptin OS=Homo sapiens OX=9606 GN=SLC4A1AP PE=1 SV=1	NADAP_HUMAN	89 kDa	3	6	0	0	0	0
TRUE	Empty	Transcription intermediary factor 1-beta OS=Homo sapiens OX=9606 GN=TRIM28 PE=1 SV=5	TIF1B_HUMAN	89 kDa	3	1	0	0	0	0
TRUE	Empty	Guanine nucleotide-binding protein-like 3 OS=Homo sapiens OX=9606 GN=GNL3 PE=1 SV=2	GNL3_HUMAN	62 kDa	3	3	0	0	0	0
TRUE	Empty	Kinesin-like protein KIF2A OS=Homo sapiens OX=9606 GN=KIF2A PE=1 SV=3	KIF2A_HUMAN	80 kDa	3	3	0	0	0	0
TRUE	Empty	Annexin A2 OS=Homo sapiens OX=9606 GN=ANXA2 PE=1 SV=2	ANXA2_HUMAN	39 kDa	3	5	0	2	0	0
TRUE	Empty	La-related protein 4 OS=Homo sapiens OX=9606 GN=LARP4 PE=1 SV=3	LARP4_HUMAN	81 kDa	3	5	0	0	0	0
TRUE	Empty	26S proteasome non-ATPase regulatory subunit 11 OS=Homo sapiens OX=9606 GN=PSMD11 PE=1 SV=3	PSD11_HUMAN	47 kDa	3	4	1	0	0	0
TRUE	Empty	Disrupted in schizophrenia 1 protein OS=Homo sapiens OX=9606 GN=DISC1 PE=1 SV=3	DISC1_HUMAN	94 kDa	3	1	0	0	0	0
TRUE	Empty	Far upstream element-binding protein 2 OS=Homo sapiens OX=9606 GN=KHSRP PE=1 SV=4	FUBP2_HUMAN	73 kDa	3	3	0	1	0	0
TRUE	Empty	Transitional endoplasmic reticulum ATPase OS=Homo sapiens OX=9606 GN=VCP PE=1 SV=4	TERA_HUMAN	89 kDa	3	2	0	0	0	0
TRUE	Empty	E3 ubiquitin-protein transferase MAEA OS=Homo sapiens OX=9606 GN=MAEA PE=1 SV=1	MAEA_HUMAN	45 kDa	3	3	0	0	0	0
TRUE	Empty	Delta-1-pyrroline-5-carboxylate synthase OS=Homo sapiens OX=9606 GN=ALDH18A1 PE=1 SV=2	P5CS_HUMAN	87 kDa	3	2	0	0	0	0
TRUE	Empty	Heat shock 70 kDa protein 4L OS=Homo sapiens OX=9606 GN=HSPA4L PE=1 SV=3	HS74L_HUMAN	95 kDa	3	4	0	0	0	0
TRUE	Empty	Transcriptional activator protein Pur-alpha OS=Homo sapiens OX=9606 GN=PURA PE=1 SV=2	PURA_HUMAN	35 kDa	3	0	1	0	0	0
TRUE	Empty	Histone H1.3 OS=Homo sapiens OX=9606 GN=HIST1H1D PE=1 SV=2	H13_HUMAN	22 kDa	2	8	0	0	0	0
TRUE	Empty	Insulin-like growth factor 2 mRNA-binding protein 1 OS=Homo sapiens OX=9606 GN=IGF2BP1 PE=1 SV=2	IF2B1_HUMAN	63 kDa	2	28	18	8	5	0
TRUE	Empty	Myosin-9 OS=Homo sapiens OX=9606 GN=MYH9 PE=1 SV=4	MYH9_HUMAN	227 kDa	2	18	0	2	11	5
TRUE	Empty	60S ribosomal protein L7 OS=Homo sapiens OX=9606 GN=RPL7 PE=1 SV=1	RL7_HUMAN	29 kDa	2	8	3	1	1	0
TRUE	Empty	60S ribosomal protein L7a OS=Homo sapiens OX=9606 GN=RPL7A PE=1 SV=2	RL7A_HUMAN	30 kDa	2	9	4	0	0	0
TRUE	Empty	Spindlin-1 OS=Homo sapiens OX=9606 GN=SPIN1 PE=1 SV=3	SPIN1_HUMAN	30 kDa	2	10	4	1	7	0
TRUE	Empty	Double-stranded RNA-binding protein Staufen homolog 1 OS=Homo sapiens OX=9606 GN=STAU1 PE=1 SV=2	STAU1_HUMAN	63 kDa	2	5	3	0	0	0
TRUE	Empty	RuvB-like 2 OS=Homo sapiens OX=9606 GN=RUVBL2 PE=1 SV=3	RUVB2_HUMAN	51 kDa	2	8	5	1	0	0
TRUE	Empty	Protein furry homolog-like OS=Homo sapiens OX=9606 GN=FRYL PE=1 SV=2	FRYL_HUMAN	340 kDa	2	2	0	5	0	0
TRUE	Empty	Chromatin target of PRMT1 protein OS=Homo sapiens OX=9606 GN=CHTOP PE=1 SV=2	CHTOP_HUMAN	26 kDa	2	10	3	0	0	0
TRUE	Empty	ATP-citrate synthase OS=Homo sapiens OX=9606 GN=ACLY PE=1 SV=3	ACLY_HUMAN	121 kDa	2	11	0	0	0	0
TRUE	Empty	Protein arginine N-methyltransferase 3 OS=Homo sapiens OX=9606 GN=PRMT3 PE=1 SV=4	ANM3_HUMAN	60 kDa	2	2	5	0	0	0
TRUE	Empty	Protein odr-4 homolog OS=Homo sapiens OX=9606 GN=ODR4 PE=1 SV=1	ODR4_HUMAN	51 kDa	2	2	3	2	1	0
TRUE	Empty	Transcription factor E2F7 OS=Homo sapiens OX=9606 GN=E2F7 PE=1 SV=3	E2F7_HUMAN	100 kDa	2	12	0	0	0	0
TRUE	Empty	Fragile X mental retardation syndrome-related protein 1 OS=Homo sapiens OX=9606 GN=FXR1 PE=1 SV=3	FXR1_HUMAN	70 kDa	2	9	3	0	0	0
TRUE	Empty	Protein Daple OS=Homo sapiens OX=9606 GN=CCDC88C PE=1 SV=3	DAPLE_HUMAN	228 kDa	2	4	0	3	0	1
TRUE	Empty	Rabankyrin-5 OS=Homo sapiens OX=9606 GN=ANKFY1 PE=1 SV=2	ANFY1_HUMAN	128 kDa	2	5	0	0	1	0
TRUE	Empty	WD repeat-containing protein 82 OS=Homo sapiens OX=9606 GN=WDR82 PE=1 SV=1	WDR82_HUMAN	35 kDa	2	4	0	0	0	0
TRUE	Empty	Zinc finger RNA-binding protein OS=Homo sapiens OX=9606 GN=ZFR PE=1 SV=2	ZFR_HUMAN	117 kDa	2	6	1	0	0	0
TRUE	Empty	cAMP-dependent protein kinase type I-alpha regulatory subunit OS=Homo sapiens OX=9606 GN=PRKAR1A PE=1 SV=1	KAP0_HUMAN	43 kDa	2	4	2	1	0	0
TRUE	Empty	Pre-mRNA-processing factor 6 OS=Homo sapiens OX=9606 GN=PRPF6 PE=1 SV=1	PRP6_HUMAN	107 kDa	2	10	0	0	1	0
TRUE	Empty	Scaffold attachment factor B1 OS=Homo sapiens OX=9606 GN=SAFB PE=1 SV=4	SAFB1_HUMAN	103 kDa	2	4	2	0	0	0
TRUE	Empty	Serine hydroxymethyltransferase, mitochondrial OS=Homo sapiens OX=9606 GN=SHMT2 PE=1 SV=3	GLYM_HUMAN	56 kDa	2	2	0	2	1	0
TRUE	Empty	Leucine-rich PPR motif-containing protein, mitochondrial OS=Homo sapiens OX=9606 GN=LRPPRC PE=1 SV=3	LPPRC_HUMAN	158 kDa	2	3	0	0	0	0
TRUE	Empty	Cystathionine beta-synthase-like protein OS=Homo sapiens OX=9606 GN=CBSL PE=1 SV=1	CBSL_HUMAN (+1)	61 kDa	2	4	0	0	1	0
TRUE	Empty	Eukaryotic translation initiation factor 2 subunit 3 OS=Homo sapiens OX=9606 GN=EIF2S3 PE=1 SV=3	IF2G_HUMAN	51 kDa	2	2	1	0	0	0
TRUE	Empty	E3 ubiquitin-protein ligase ZNF598 OS=Homo sapiens OX=9606 GN=ZNF598 PE=1 SV=1	ZN598_HUMAN	99 kDa	2	2	0	0	0	0
TRUE	Empty	E3 ubiquitin-protein ligase UBR4 OS=Homo sapiens OX=9606 GN=UBR4 PE=1 SV=1	UBR4_HUMAN	574 kDa	2	0	0	0	0	0
TRUE	Empty	26S proteasome non-ATPase regulatory subunit 2 OS=Homo sapiens OX=9606 GN=PSMD2 PE=1 SV=3	PSMD2_HUMAN	100 kDa	2	3	0	0	0	0
TRUE	Empty	26S proteasome regulatory subunit 7 OS=Homo sapiens OX=9606 GN=PSMC2 PE=1 SV=3	PRS7_HUMAN	49 kDa	2	3	0	0	0	0
TRUE	Empty	RNA binding protein fox-1 homolog 2 OS=Homo sapiens OX=9606 GN=RBFOX2 PE=1 SV=3	RFOX2_HUMAN	41 kDa	2	2	1	0	0	0
TRUE	Empty	Paraspeckle component 1 OS=Homo sapiens OX=9606 GN=PSPC1 PE=1 SV=1	PSPC1_HUMAN	59 kDa	2	4	1	1	0	0
TRUE	Empty	3'-5' RNA helicase YTHDC2 OS=Homo sapiens OX=9606 GN=YTHDC2 PE=1 SV=2	YTDC2_HUMAN	160 kDa	2	2	2	0	0	0
TRUE	Empty	Ribosomal RNA processing protein 1 homolog B OS=Homo sapiens OX=9606 GN=RRP1B PE=1 SV=3	RRP1B_HUMAN	84 kDa	2	2	0	0	0	0
TRUE	Empty	Zinc finger CCCH-type antiviral protein 1 OS=Homo sapiens OX=9606 GN=ZC3HAV1 PE=1 SV=3	ZCCHV_HUMAN	101 kDa	2	3	0	0	0	0
TRUE	Empty	Zinc finger CCHC domain-containing protein 3 OS=Homo sapiens OX=9606 GN=ZCCHC3 PE=1 SV=2	ZCHC3_HUMAN	44 kDa	2	3	0	0	0	0
TRUE	Empty	GRB10-interacting GYF protein 2 OS=Homo sapiens OX=9606 GN=GIGYF2 PE=1 SV=1	GGYF2_HUMAN	150 kDa	2	2	1	0	0	0
TRUE	Empty	Amidophosphoribosyltransferase OS=Homo sapiens OX=9606 GN=PPAT PE=1 SV=1	PUR1_HUMAN	57 kDa	2	1	0	2	0	0
TRUE	Empty	tRNA pseudouridine synthase A OS=Homo sapiens OX=9606 GN=PUS1 PE=1 SV=3	TRUA_HUMAN	47 kDa	2	3	0	0	0	0
TRUE	Empty	Endoplasmin OS=Homo sapiens OX=9606 GN=HSP90B1 PE=1 SV=1	ENPL_HUMAN	92 kDa	2	5	0	1	1	0
TRUE	Empty	Protein disulfide-isomerase A6 OS=Homo sapiens OX=9606 GN=PDIA6 PE=1 SV=1	PDIA6_HUMAN	48 kDa	2	4	0	0	0	0
TRUE	Empty	Rho GTPase-activating protein 32 OS=Homo sapiens OX=9606 GN=ARHGAP32 PE=1 SV=1	RHG32_HUMAN	231 kDa	2	2	0	0	0	0
TRUE	Empty	Ensconsin OS=Homo sapiens OX=9606 GN=MAP7 PE=1 SV=1	MAP7_HUMAN	84 kDa	2	2	0	0	0	0
TRUE	Empty	Serpin B12 OS=Homo sapiens OX=9606 GN=SERPINB12 PE=1 SV=1	SPB12_HUMAN	46 kDa	2	0	0	0	0	0
TRUE	Empty	Mitogen-activated protein kinase 6 OS=Homo sapiens OX=9606 GN=MAPK6 PE=1 SV=1	MK06_HUMAN	83 kDa	2	1	0	0	0	0
TRUE	Empty	rRNA methyltransferase 3, mitochondrial OS=Homo sapiens OX=9606 GN=MRM3 PE=1 SV=2	MRM3_HUMAN	47 kDa	2	3	0	0	0	0
TRUE	Empty	Thioredoxin domain-containing protein 5 OS=Homo sapiens OX=9606 GN=TXNDC5 PE=1 SV=2	TXND5_HUMAN	48 kDa	2	2	0	0	0	0
TRUE	Empty	RNA-binding protein 34 OS=Homo sapiens OX=9606 GN=RBM34 PE=1 SV=2	RBM34_HUMAN	49 kDa	2	0	0	0	0	0
TRUE	Empty	SLAIN motif-containing protein 2 OS=Homo sapiens OX=9606 GN=SLAIN2 PE=1 SV=2	SLAI2_HUMAN	63 kDa	2	0	0	0	0	0
TRUE	Empty	RNA-binding protein 5 OS=Homo sapiens OX=9606 GN=RBM5 PE=1 SV=2	RBM5_HUMAN	92 kDa	2	7	0	0	0	0
TRUE	Empty	Nuclear fragile X mental retardation-interacting protein 2 OS=Homo sapiens OX=9606 GN=NUFIP2 PE=1 SV=1	NUFP2_HUMAN	76 kDa	2	1	0	0	0	0
TRUE	Empty	RNA-binding protein 28 OS=Homo sapiens OX=9606 GN=RBM28 PE=1 SV=3	RBM28_HUMAN	86 kDa	2	1	0	0	0	0
TRUE	Empty	TGF-beta-activated kinase 1 and MAP3K7-binding protein 3 OS=Homo sapiens OX=9606 GN=TAB3 PE=1 SV=3	TAB3_HUMAN	79 kDa	2	0	0	0	0	0
TRUE	Empty	Cleavage and polyadenylation specificity factor subunit 7 OS=Homo sapiens OX=9606 GN=CPSF7 PE=1 SV=1	CPSF7_HUMAN	52 kDa	2	0	0	0	0	0
TRUE	Empty	Janus kinase and microtubule-interacting protein 1 OS=Homo sapiens OX=9606 GN=JAKMIP1 PE=1 SV=1	JKIP1_HUMAN	73 kDa	2	0	0	0	0	0
TRUE	Empty	Phosphorylase b kinase regulatory subunit beta OS=Homo sapiens OX=9606 GN=PHKB PE=1 SV=3	KPBB_HUMAN	125 kDa	2	0	0	0	0	0
TRUE	Empty	Polyadenylate-binding protein 1 OS=Homo sapiens OX=9606 GN=PABPC1 PE=1 SV=2	PABP1_HUMAN	71 kDa	1	32	25	5	8	0
TRUE	Empty	Stress-70 protein, mitochondrial OS=Homo sapiens OX=9606 GN=HSPA9 PE=1 SV=2	GRP75_HUMAN	74 kDa	1	29	29	4	7	0
TRUE	Empty	RB1-inducible coiled-coil protein 1 OS=Homo sapiens OX=9606 GN=RB1CC1 PE=1 SV=3	RBCC1_HUMAN	183 kDa	1	9	1	0	0	3
TRUE	Empty	Ras GTPase-activating protein-binding protein 1 OS=Homo sapiens OX=9606 GN=G3BP1 PE=1 SV=1	G3BP1_HUMAN	52 kDa	1	22	7	0	1	0
TRUE	Empty	Elongation factor 1-gamma OS=Homo sapiens OX=9606 GN=EEF1G PE=1 SV=3	EF1G_HUMAN	50 kDa	1	5	2	1	1	0
TRUE	Empty	Heterogeneous nuclear ribonucleoprotein L OS=Homo sapiens OX=9606 GN=HNRNPL PE=1 SV=2	HNRPL_HUMAN	64 kDa	1	14	2	1	0	0
TRUE	Empty	Polypyrimidine tract-binding protein 1 OS=Homo sapiens OX=9606 GN=PTBP1 PE=1 SV=1	PTBP1_HUMAN	57 kDa	1	6	4	0	0	0
TRUE	Empty	Pyruvate kinase PKM OS=Homo sapiens OX=9606 GN=PKM PE=1 SV=4	KPYM_HUMAN	58 kDa	1	10	0	0	0	0
TRUE	Empty	Cleavage and polyadenylation specificity factor subunit 1 OS=Homo sapiens OX=9606 GN=CPSF1 PE=1 SV=2	CPSF1_HUMAN	161 kDa	1	6	3	0	0	3
TRUE	Empty	Myosin-10 OS=Homo sapiens OX=9606 GN=MYH10 PE=1 SV=3	MYH10_HUMAN	229 kDa	1	10	0	0	6	0
TRUE	Empty	Importin subunit alpha-1 OS=Homo sapiens OX=9606 GN=KPNA2 PE=1 SV=1	IMA1_HUMAN	58 kDa	1	12	3	0	0	0
TRUE	Empty	Insulin-like growth factor 2 mRNA-binding protein 3 OS=Homo sapiens OX=9606 GN=IGF2BP3 PE=1 SV=2	IF2B3_HUMAN	64 kDa	1	10	7	5	1	0
TRUE	Empty	Periphilin-1 OS=Homo sapiens OX=9606 GN=PPHLN1 PE=1 SV=2	PPHLN_HUMAN	53 kDa	1	3	0	0	0	0
TRUE	Empty	KH domain-containing, RNA-binding, signal transduction-associated protein 1 OS=Homo sapiens OX=9606 GN=KHDRBS1 PE=1 SV=1	KHDR1_HUMAN	48 kDa	1	8	3	0	0	0
TRUE	Empty	DNA-dependent protein kinase catalytic subunit OS=Homo sapiens OX=9606 GN=PRKDC PE=1 SV=3	PRKDC_HUMAN	469 kDa	1	12	0	0	0	0
TRUE	Empty	FAD-dependent oxidoreductase domain-containing protein 1 OS=Homo sapiens OX=9606 GN=FOXRED1 PE=1 SV=2	FXRD1_HUMAN	54 kDa	1	4	1	1	0	0
TRUE	Empty	Splicing factor 3A subunit 3 OS=Homo sapiens OX=9606 GN=SF3A3 PE=1 SV=1	SF3A3_HUMAN	59 kDa	1	3	3	2	0	0
TRUE	Empty	26S proteasome non-ATPase regulatory subunit 4 OS=Homo sapiens OX=9606 GN=PSMD4 PE=1 SV=1	PSMD4_HUMAN	41 kDa	1	7	0	0	2	0
TRUE	Empty	60S ribosomal protein L6 OS=Homo sapiens OX=9606 GN=RPL6 PE=1 SV=3	RL6_HUMAN	33 kDa	1	3	4	1	0	0
TRUE	Empty	Exosome RNA helicase MTR4 OS=Homo sapiens OX=9606 GN=MTREX PE=1 SV=3	MTREX_HUMAN	118 kDa	1	6	1	0	0	0
TRUE	Empty	Zinc finger CCCH domain-containing protein 11A OS=Homo sapiens OX=9606 GN=ZC3H11A PE=1 SV=3	ZC11A_HUMAN	89 kDa	1	12	0	0	0	0
TRUE	Empty	Cip1-interacting zinc finger protein OS=Homo sapiens OX=9606 GN=CIZ1 PE=1 SV=2	CIZ1_HUMAN	100 kDa	1	7	0	0	0	0
TRUE	Empty	26S proteasome regulatory subunit 8 OS=Homo sapiens OX=9606 GN=PSMC5 PE=1 SV=1	PRS8_HUMAN	46 kDa	1	5	1	0	0	0
TRUE	Empty	Eukaryotic initiation factor 4A-I OS=Homo sapiens OX=9606 GN=EIF4A1 PE=1 SV=1	IF4A1_HUMAN	46 kDa	1	9	0	0	2	0
TRUE	Empty	L-lactate dehydrogenase B chain OS=Homo sapiens OX=9606 GN=LDHB PE=1 SV=2	LDHB_HUMAN	37 kDa	1	9	0	0	0	0
TRUE	Empty	Regulator of nonsense transcripts 1 OS=Homo sapiens OX=9606 GN=UPF1 PE=1 SV=2	RENT1_HUMAN	124 kDa	1	4	1	0	0	0
TRUE	Empty	Poly [ADP-ribose] polymerase 1 OS=Homo sapiens OX=9606 GN=PARP1 PE=1 SV=4	PARP1_HUMAN	113 kDa	1	6	0	0	2	0
TRUE	Empty	Multifunctional protein ADE2 OS=Homo sapiens OX=9606 GN=PAICS PE=1 SV=3	PUR6_HUMAN	47 kDa	1	7	0	0	0	0
TRUE	Empty	60S ribosomal protein L5 OS=Homo sapiens OX=9606 GN=RPL5 PE=1 SV=3	RL5_HUMAN	34 kDa	1	5	0	0	0	0
TRUE	Empty	Eukaryotic translation initiation factor 3 subunit L OS=Homo sapiens OX=9606 GN=EIF3L PE=1 SV=1	EIF3L_HUMAN	67 kDa	1	4	2	0	1	0
TRUE	Empty	Proliferating cell nuclear antigen OS=Homo sapiens OX=9606 GN=PCNA PE=1 SV=1	PCNA_HUMAN	29 kDa	1	3	0	0	0	0
TRUE	Empty	Heat shock 70 kDa protein 4 OS=Homo sapiens OX=9606 GN=HSPA4 PE=1 SV=4	HSP74_HUMAN	94 kDa	1	8	0	0	0	0
TRUE	Empty	14-3-3 protein zeta/delta OS=Homo sapiens OX=9606 GN=YWHAZ PE=1 SV=1	1433Z_HUMAN	28 kDa	1	5	2	0	3	0
TRUE	Empty	Armadillo repeat-containing protein 8 OS=Homo sapiens OX=9606 GN=ARMC8 PE=1 SV=2	ARMC8_HUMAN	76 kDa	1	6	0	0	0	0
TRUE	Empty	Protein disulfide-isomerase A3 OS=Homo sapiens OX=9606 GN=PDIA3 PE=1 SV=4	PDIA3_HUMAN	57 kDa	1	5	0	0	0	0
TRUE	Empty	Cathepsin D OS=Homo sapiens OX=9606 GN=CTSD PE=1 SV=1	CATD_HUMAN	45 kDa	1	1	0	0	1	0
TRUE	Empty	Trifunctional purine biosynthetic protein adenosine-3 OS=Homo sapiens OX=9606 GN=GART PE=1 SV=1	PUR2_HUMAN	108 kDa	1	6	0	0	0	0
TRUE	Empty	Gem-associated protein 4 OS=Homo sapiens OX=9606 GN=GEMIN4 PE=1 SV=2	GEMI4_HUMAN	120 kDa	1	5	0	0	0	0
TRUE	Empty	DNA topoisomerase 1 OS=Homo sapiens OX=9606 GN=TOP1 PE=1 SV=2	TOP1_HUMAN	91 kDa	1	3	0	0	0	0
TRUE	Empty	Staphylococcal nuclease domain-containing protein 1 OS=Homo sapiens OX=9606 GN=SND1 PE=1 SV=1	SND1_HUMAN	102 kDa	1	6	0	0	0	0
TRUE	Empty	Insulin-like growth factor 2 mRNA-binding protein 2 OS=Homo sapiens OX=9606 GN=IGF2BP2 PE=1 SV=2	IF2B2_HUMAN	66 kDa	1	5	5	3	2	0
TRUE	Empty	Pinin OS=Homo sapiens OX=9606 GN=PNN PE=1 SV=5	PININ_HUMAN	82 kDa	1	4	0	0	0	0
TRUE	Empty	Lamina-associated polypeptide 2, isoforms beta/gamma OS=Homo sapiens OX=9606 GN=TMPO PE=1 SV=2	LAP2B_HUMAN	51 kDa	1	6	0	0	0	0
TRUE	Empty	U4/U6.U5 tri-snRNP-associated protein 1 OS=Homo sapiens OX=9606 GN=SART1 PE=1 SV=1	SNUT1_HUMAN	90 kDa	1	6	0	0	0	0
TRUE	Empty	Serine/threonine-protein phosphatase 2A 55 kDa regulatory subunit B alpha isoform OS=Homo sapiens OX=9606 GN=PPP2R2A PE=1 SV=1	2ABA_HUMAN	52 kDa	1	3	1	0	0	0
TRUE	Empty	26S proteasome non-ATPase regulatory subunit 3 OS=Homo sapiens OX=9606 GN=PSMD3 PE=1 SV=2	PSMD3_HUMAN	61 kDa	1	3	0	0	0	0
TRUE	Empty	Nuclear migration protein nudC OS=Homo sapiens OX=9606 GN=NUDC PE=1 SV=1	NUDC_HUMAN	38 kDa	1	5	0	0	0	0
TRUE	Empty	tRNA (cytosine(34)-C(5))-methyltransferase OS=Homo sapiens OX=9606 GN=NSUN2 PE=1 SV=2	NSUN2_HUMAN	86 kDa	1	2	0	0	0	0
TRUE	Empty	Adenosylhomocysteinase OS=Homo sapiens OX=9606 GN=AHCY PE=1 SV=4	SAHH_HUMAN	48 kDa	1	6	0	0	0	0
TRUE	Empty	Probable ATP-dependent RNA helicase DDX23 OS=Homo sapiens OX=9606 GN=DDX23 PE=1 SV=3	DDX23_HUMAN	96 kDa	1	2	0	0	0	0
TRUE	Empty	Probable ATP-dependent RNA helicase DDX20 OS=Homo sapiens OX=9606 GN=DDX20 PE=1 SV=2	DDX20_HUMAN	92 kDa	1	2	0	0	0	0
TRUE	Empty	Ubiquitin carboxyl-terminal hydrolase 11 OS=Homo sapiens OX=9606 GN=USP11 PE=1 SV=3	UBP11_HUMAN	110 kDa	1	4	0	0	0	0
TRUE	Empty	6-phosphofructo-2-kinase/fructose-2,6-bisphosphatase 2 OS=Homo sapiens OX=9606 GN=PFKFB2 PE=1 SV=2	F262_HUMAN	58 kDa	1	7	0	0	1	0
TRUE	Empty	Phosphoribosyl pyrophosphate synthase-associated protein 1 OS=Homo sapiens OX=9606 GN=PRPSAP1 PE=1 SV=2	KPRA_HUMAN	39 kDa	1	0	0	8	1	0
TRUE	Empty	GTP-binding nuclear protein Ran OS=Homo sapiens OX=9606 GN=RAN PE=1 SV=3	RAN_HUMAN	24 kDa	1	4	0	0	1	0
TRUE	Empty	DNA replication licensing factor MCM5 OS=Homo sapiens OX=9606 GN=MCM5 PE=1 SV=5	MCM5_HUMAN	82 kDa	1	2	0	0	1	0
TRUE	Empty	Ran-binding protein 10 OS=Homo sapiens OX=9606 GN=RANBP10 PE=1 SV=1	RBP10_HUMAN	67 kDa	1	2	1	0	0	0
TRUE	Empty	Histone deacetylase 1 OS=Homo sapiens OX=9606 GN=HDAC1 PE=1 SV=1	HDAC1_HUMAN	55 kDa	1	5	0	0	0	0
TRUE	Empty	Cellular tumor antigen p53 OS=Homo sapiens OX=9606 GN=TP53 PE=1 SV=4	P53_HUMAN	44 kDa	1	2	0	0	0	0
TRUE	Empty	Crooked neck-like protein 1 OS=Homo sapiens OX=9606 GN=CRNKL1 PE=1 SV=4	CRNL1_HUMAN	100 kDa	1	2	0	0	0	0
TRUE	Empty	Protein TASOR OS=Homo sapiens OX=9606 GN=TASOR PE=1 SV=3	TASOR_HUMAN	189 kDa	1	2	0	0	0	0
TRUE	Empty	La-related protein 4B OS=Homo sapiens OX=9606 GN=LARP4B PE=1 SV=3	LAR4B_HUMAN	81 kDa	1	3	0	0	0	0
TRUE	Empty	Actin-like protein 6A OS=Homo sapiens OX=9606 GN=ACTL6A PE=1 SV=1	ACL6A_HUMAN	47 kDa	1	2	0	0	0	0
TRUE	Empty	TGF-beta-activated kinase 1 and MAP3K7-binding protein 2 OS=Homo sapiens OX=9606 GN=TAB2 PE=1 SV=1	TAB2_HUMAN	76 kDa	1	3	0	0	0	0
TRUE	Empty	Pre-mRNA-splicing factor SYF1 OS=Homo sapiens OX=9606 GN=XAB2 PE=1 SV=2	SYF1_HUMAN	100 kDa	1	2	0	0	0	0
TRUE	Empty	KH domain-containing, RNA-binding, signal transduction-associated protein 3 OS=Homo sapiens OX=9606 GN=KHDRBS3 PE=1 SV=1	KHDR3_HUMAN	39 kDa	1	2	0	0	0	0
TRUE	Empty	RNA helicase aquarius OS=Homo sapiens OX=9606 GN=AQR PE=1 SV=4	AQR_HUMAN	171 kDa	1	2	0	0	0	1
TRUE	Empty	Xaa-Pro aminopeptidase 3 OS=Homo sapiens OX=9606 GN=XPNPEP3 PE=1 SV=1	XPP3_HUMAN	57 kDa	1	0	2	0	0	0
TRUE	Empty	Exosome complex component RRP45 OS=Homo sapiens OX=9606 GN=EXOSC9 PE=1 SV=3	EXOS9_HUMAN	49 kDa	1	3	0	0	0	0
TRUE	Empty	Fatty acid-binding protein 5 OS=Homo sapiens OX=9606 GN=FABP5 PE=1 SV=3	FABP5_HUMAN	15 kDa	1	0	0	0	0	0
TRUE	Empty	L-lactate dehydrogenase A chain OS=Homo sapiens OX=9606 GN=LDHA PE=1 SV=2	LDHA_HUMAN	37 kDa	1	3	0	0	0	0
TRUE	Empty	TAR DNA-binding protein 43 OS=Homo sapiens OX=9606 GN=TARDBP PE=1 SV=1	TADBP_HUMAN	45 kDa	1	2	0	0	0	0
TRUE	Empty	Kinesin-like protein KIF11 OS=Homo sapiens OX=9606 GN=KIF11 PE=1 SV=2	KIF11_HUMAN	119 kDa	0	304	0	0	111	0
TRUE	Empty	Small nuclear ribonucleoprotein-associated proteins B and B' OS=Homo sapiens OX=9606 GN=SNRPB PE=1 SV=2	RSMB_HUMAN (+1)	25 kDa	0	14	14	11	4	0
TRUE	Empty	RNA transcription, translation and transport factor protein OS=Homo sapiens OX=9606 GN=RTRAF PE=1 SV=1	RTRAF_HUMAN	28 kDa	0	9	12	0	0	0
TRUE	Empty	40S ribosomal protein S3 OS=Homo sapiens OX=9606 GN=RPS3 PE=1 SV=2	RS3_HUMAN	27 kDa	0	32	12	0	7	0
TRUE	Empty	40S ribosomal protein S4, X isoform OS=Homo sapiens OX=9606 GN=RPS4X PE=1 SV=2	RS4X_HUMAN	30 kDa	0	8	6	2	5	0
TRUE	Empty	Alpha-enolase OS=Homo sapiens OX=9606 GN=ENO1 PE=1 SV=2	ENOA_HUMAN	47 kDa	0	21	0	1	9	0
TRUE	Empty	Peroxiredoxin-1 OS=Homo sapiens OX=9606 GN=PRDX1 PE=1 SV=1	PRDX1_HUMAN	22 kDa	0	6	3	0	0	0
TRUE	Empty	60S ribosomal protein L13 OS=Homo sapiens OX=9606 GN=RPL13 PE=1 SV=4	RL13_HUMAN	24 kDa	0	18	4	1	2	0
TRUE	Empty	Protein LSM12 homolog OS=Homo sapiens OX=9606 GN=LSM12 PE=1 SV=2	LSM12_HUMAN	22 kDa	0	2	0	0	0	0
TRUE	Empty	U2 small nuclear ribonucleoprotein A' OS=Homo sapiens OX=9606 GN=SNRPA1 PE=1 SV=2	RU2A_HUMAN	28 kDa	0	7	4	1	3	0
TRUE	Empty	40S ribosomal protein S8 OS=Homo sapiens OX=9606 GN=RPS8 PE=1 SV=2	RS8_HUMAN	24 kDa	0	9	7	0	3	0
TRUE	Empty	40S ribosomal protein S3a OS=Homo sapiens OX=9606 GN=RPS3A PE=1 SV=2	RS3A_HUMAN	30 kDa	0	10	3	0	0	0
TRUE	Empty	60S ribosomal protein L8 OS=Homo sapiens OX=9606 GN=RPL8 PE=1 SV=2	RL8_HUMAN	28 kDa	0	10	4	1	0	0
TRUE	Empty	Elongation factor Tu, mitochondrial OS=Homo sapiens OX=9606 GN=TUFM PE=1 SV=2	EFTU_HUMAN	50 kDa	0	9	0	0	2	0
TRUE	Empty	Mitogen-activated protein kinase kinase kinase 7 OS=Homo sapiens OX=9606 GN=MAP3K7 PE=1 SV=1	M3K7_HUMAN	67 kDa	0	5	5	2	3	0
TRUE	Empty	40S ribosomal protein S6 OS=Homo sapiens OX=9606 GN=RPS6 PE=1 SV=1	RS6_HUMAN	29 kDa	0	13	5	2	2	0
TRUE	Empty	Glyceraldehyde-3-phosphate dehydrogenase OS=Homo sapiens OX=9606 GN=GAPDH PE=1 SV=3	G3P_HUMAN	36 kDa	0	5	0	2	1	0
TRUE	Empty	Proteasome subunit alpha type-4 OS=Homo sapiens OX=9606 GN=PSMA4 PE=1 SV=1	PSA4_HUMAN	29 kDa	0	8	1	1	4	0
TRUE	Empty	Rho-associated protein kinase 1 OS=Homo sapiens OX=9606 GN=ROCK1 PE=1 SV=1	ROCK1_HUMAN	158 kDa	0	6	0	0	2	3
TRUE	Empty	Tyrosine-protein kinase JAK1 OS=Homo sapiens OX=9606 GN=JAK1 PE=1 SV=2	JAK1_HUMAN	133 kDa	0	9	0	0	1	0
TRUE	Empty	14-3-3 protein epsilon OS=Homo sapiens OX=9606 GN=YWHAE PE=1 SV=1	1433E_HUMAN	29 kDa	0	11	2	0	0	0
TRUE	Empty	ELAV-like protein 1 OS=Homo sapiens OX=9606 GN=ELAVL1 PE=1 SV=2	ELAV1_HUMAN	36 kDa	0	7	0	1	1	0
TRUE	Empty	60S ribosomal protein L14 OS=Homo sapiens OX=9606 GN=RPL14 PE=1 SV=4	RL14_HUMAN	23 kDa	0	5	4	0	3	0
TRUE	Empty	Protein TFG OS=Homo sapiens OX=9606 GN=TFG PE=1 SV=2	TFG_HUMAN	43 kDa	0	2	0	0	0	0
TRUE	Empty	Src substrate cortactin OS=Homo sapiens OX=9606 GN=CTTN PE=1 SV=2	SRC8_HUMAN	62 kDa	0	5	1	0	1	0
TRUE	Empty	ADP/ATP translocase 2 OS=Homo sapiens OX=9606 GN=SLC25A5 PE=1 SV=7	ADT2_HUMAN	33 kDa	0	5	2	0	1	0
TRUE	Empty	Tumor suppressor candidate gene 1 protein OS=Homo sapiens OX=9606 GN=TUSC1 PE=1 SV=3	TUSC1_HUMAN	23 kDa	0	2	9	0	0	0
TRUE	Empty	WD repeat-containing protein 1 OS=Homo sapiens OX=9606 GN=WDR1 PE=1 SV=4	WDR1_HUMAN	66 kDa	0	4	1	1	1	0
TRUE	Empty	Eukaryotic translation initiation factor 3 subunit A OS=Homo sapiens OX=9606 GN=EIF3A PE=1 SV=1	EIF3A_HUMAN	167 kDa	0	3	6	0	0	0
TRUE	Empty	Coordinator of PRMT5 and differentiation stimulator OS=Homo sapiens OX=9606 GN=COPRS PE=1 SV=3	COPRS_HUMAN	20 kDa	0	3	0	0	0	0
TRUE	Empty	Plastin-3 OS=Homo sapiens OX=9606 GN=PLS3 PE=1 SV=4	PLST_HUMAN	71 kDa	0	7	4	0	3	0
TRUE	Empty	Serine/threonine-protein phosphatase PGAM5, mitochondrial OS=Homo sapiens OX=9606 GN=PGAM5 PE=1 SV=2	PGAM5_HUMAN	32 kDa	0	6	0	0	0	0
TRUE	Empty	Zinc finger CCCH domain-containing protein 4 OS=Homo sapiens OX=9606 GN=ZC3H4 PE=1 SV=3	ZC3H4_HUMAN	140 kDa	0	3	4	0	0	0
TRUE	Empty	LIM domain and actin-binding protein 1 OS=Homo sapiens OX=9606 GN=LIMA1 PE=1 SV=1	LIMA1_HUMAN	85 kDa	0	2	0	0	6	0
TRUE	Empty	Monofunctional C1-tetrahydrofolate synthase, mitochondrial OS=Homo sapiens OX=9606 GN=MTHFD1L PE=1 SV=1	C1TM_HUMAN	106 kDa	0	8	0	0	0	0
TRUE	Empty	F-actin-capping protein subunit beta OS=Homo sapiens OX=9606 GN=CAPZB PE=1 SV=4	CAPZB_HUMAN	31 kDa	0	5	0	0	4	0
TRUE	Empty	U1 small nuclear ribonucleoprotein A OS=Homo sapiens OX=9606 GN=SNRPA PE=1 SV=3	SNRPA_HUMAN	31 kDa	0	5	1	0	0	0
TRUE	Empty	CDKN2A-interacting protein OS=Homo sapiens OX=9606 GN=CDKN2AIP PE=1 SV=3	CARF_HUMAN	61 kDa	0	9	2	0	0	0
TRUE	Empty	Protein TASOR 2 OS=Homo sapiens OX=9606 GN=TASOR2 PE=1 SV=1	TASO2_HUMAN	269 kDa	0	8	0	0	0	0
TRUE	Empty	Calcium homeostasis endoplasmic reticulum protein OS=Homo sapiens OX=9606 GN=CHERP PE=1 SV=3	CHERP_HUMAN	104 kDa	0	7	0	0	0	0
TRUE	Empty	14-3-3 protein theta OS=Homo sapiens OX=9606 GN=YWHAQ PE=1 SV=1	1433T_HUMAN	28 kDa	0	8	3	0	2	0
TRUE	Empty	Eukaryotic translation initiation factor 3 subunit F OS=Homo sapiens OX=9606 GN=EIF3F PE=1 SV=1	EIF3F_HUMAN	38 kDa	0	4	2	0	0	0
TRUE	Empty	Structural maintenance of chromosomes protein 4 OS=Homo sapiens OX=9606 GN=SMC4 PE=1 SV=2	SMC4_HUMAN	147 kDa	0	4	0	0	0	0
TRUE	Empty	Peroxiredoxin-2 OS=Homo sapiens OX=9606 GN=PRDX2 PE=1 SV=5	PRDX2_HUMAN	22 kDa	0	4	3	0	0	0
TRUE	Empty	F-actin-capping protein subunit alpha-1 OS=Homo sapiens OX=9606 GN=CAPZA1 PE=1 SV=3	CAZA1_HUMAN	33 kDa	0	3	0	1	3	0
TRUE	Empty	Drebrin OS=Homo sapiens OX=9606 GN=DBN1 PE=1 SV=4	DREB_HUMAN	71 kDa	0	4	0	0	3	0
TRUE	Empty	Malate dehydrogenase, mitochondrial OS=Homo sapiens OX=9606 GN=MDH2 PE=1 SV=3	MDHM_HUMAN	36 kDa	0	4	0	0	1	0
TRUE	Empty	Band 4.1-like protein 3 OS=Homo sapiens OX=9606 GN=EPB41L3 PE=1 SV=2	E41L3_HUMAN	121 kDa	0	8	0	0	0	0
TRUE	Empty	Cold shock domain-containing protein E1 OS=Homo sapiens OX=9606 GN=CSDE1 PE=1 SV=2	CSDE1_HUMAN	89 kDa	0	4	0	0	0	0
TRUE	Empty	Zinc finger CCCH domain-containing protein 13 OS=Homo sapiens OX=9606 GN=ZC3H13 PE=1 SV=1	ZC3HD_HUMAN	197 kDa	0	2	0	0	0	0
TRUE	Empty	26S proteasome regulatory subunit 6B OS=Homo sapiens OX=9606 GN=PSMC4 PE=1 SV=2	PRS6B_HUMAN	47 kDa	0	2	0	0	0	0
TRUE	Empty	Clathrin heavy chain 1 OS=Homo sapiens OX=9606 GN=CLTC PE=1 SV=5	CLH1_HUMAN	192 kDa	0	2	2	0	0	0
TRUE	Empty	DNA replication licensing factor MCM3 OS=Homo sapiens OX=9606 GN=MCM3 PE=1 SV=3	MCM3_HUMAN	91 kDa	0	5	0	0	0	0
TRUE	Empty	Myotubularin-related protein 14 OS=Homo sapiens OX=9606 GN=MTMR14 PE=1 SV=2	MTMRE_HUMAN	72 kDa	0	7	0	0	0	0
TRUE	Empty	60S ribosomal protein L13a OS=Homo sapiens OX=9606 GN=RPL13A PE=1 SV=2	RL13A_HUMAN	24 kDa	0	2	1	0	0	0
TRUE	Empty	Lysine--tRNA ligase OS=Homo sapiens OX=9606 GN=KARS PE=1 SV=3	SYK_HUMAN	68 kDa	0	0	4	0	0	0
TRUE	Empty	Ribonucleases P/MRP protein subunit POP1 OS=Homo sapiens OX=9606 GN=POP1 PE=1 SV=2	POP1_HUMAN	115 kDa	0	4	0	0	0	0
TRUE	Empty	Eukaryotic translation initiation factor 3 subunit C OS=Homo sapiens OX=9606 GN=EIF3C PE=1 SV=1	EIF3C_HUMAN (+1)	105 kDa	0	5	0	0	0	0
TRUE	Empty	Ubiquitin-like modifier-activating enzyme 1 OS=Homo sapiens OX=9606 GN=UBA1 PE=1 SV=3	UBA1_HUMAN	118 kDa	0	7	0	0	0	0
TRUE	Empty	Rho guanine nucleotide exchange factor 2 OS=Homo sapiens OX=9606 GN=ARHGEF2 PE=1 SV=4	ARHG2_HUMAN	112 kDa	0	7	0	0	0	0
TRUE	Empty	C-1-tetrahydrofolate synthase, cytoplasmic OS=Homo sapiens OX=9606 GN=MTHFD1 PE=1 SV=3	C1TC_HUMAN	102 kDa	0	7	0	0	0	0
TRUE	Empty	RNA cytidine acetyltransferase OS=Homo sapiens OX=9606 GN=NAT10 PE=1 SV=2	NAT10_HUMAN	116 kDa	0	3	0	0	0	0
TRUE	Empty	RNA-binding protein 15 OS=Homo sapiens OX=9606 GN=RBM15 PE=1 SV=2	RBM15_HUMAN	107 kDa	0	6	0	0	0	0
TRUE	Empty	60S ribosomal protein L10a OS=Homo sapiens OX=9606 GN=RPL10A PE=1 SV=2	RL10A_HUMAN	25 kDa	0	5	1	0	0	0
TRUE	Empty	Pleiotropic regulator 1 OS=Homo sapiens OX=9606 GN=PLRG1 PE=1 SV=1	PLRG1_HUMAN	57 kDa	0	2	0	0	0	0
TRUE	Empty	Dihydrolipoyllysine-residue acetyltransferase component of pyruvate dehydrogenase complex, mitochondrial OS=Homo sapiens OX=9606 GN=DLAT PE=1 SV=3	ODP2_HUMAN	69 kDa	0	1	2	0	0	0
TRUE	Empty	Serine/threonine-protein phosphatase 2A 65 kDa regulatory subunit A alpha isoform OS=Homo sapiens OX=9606 GN=PPP2R1A PE=1 SV=4	2AAA_HUMAN	65 kDa	0	2	1	0	0	0
TRUE	Empty	Unconventional myosin-Ic OS=Homo sapiens OX=9606 GN=MYO1C PE=1 SV=4	MYO1C_HUMAN	122 kDa	0	2	0	0	2	0
TRUE	Empty	Probable 28S rRNA (cytosine(4447)-C(5))-methyltransferase OS=Homo sapiens OX=9606 GN=NOP2 PE=1 SV=2	NOP2_HUMAN	89 kDa	0	7	0	0	0	0
TRUE	Empty	Triosephosphate isomerase OS=Homo sapiens OX=9606 GN=TPI1 PE=1 SV=3	TPIS_HUMAN	31 kDa	0	2	0	0	2	0
TRUE	Empty	Transketolase OS=Homo sapiens OX=9606 GN=TKT PE=1 SV=3	TKT_HUMAN	68 kDa	0	4	0	0	1	0
TRUE	Empty	ATP synthase subunit beta, mitochondrial OS=Homo sapiens OX=9606 GN=ATP5F1B PE=1 SV=3	ATPB_HUMAN	57 kDa	0	6	0	0	1	0
TRUE	Empty	Carbonic anhydrase 2 OS=Homo sapiens OX=9606 GN=CA2 PE=1 SV=2	CAH2_HUMAN	29 kDa	0	2	0	1	0	0
TRUE	Empty	DnaJ homolog subfamily A member 2 OS=Homo sapiens OX=9606 GN=DNAJA2 PE=1 SV=1	DNJA2_HUMAN	46 kDa	0	3	1	0	0	0
TRUE	Empty	Catalase OS=Homo sapiens OX=9606 GN=CAT PE=1 SV=3	CATA_HUMAN	60 kDa	0	0	0	0	0	0
TRUE	Empty	Histone-arginine methyltransferase CARM1 OS=Homo sapiens OX=9606 GN=CARM1 PE=1 SV=3	CARM1_HUMAN	66 kDa	0	3	0	0	2	0
TRUE	Empty	Arginine--tRNA ligase, cytoplasmic OS=Homo sapiens OX=9606 GN=RARS PE=1 SV=2	SYRC_HUMAN	75 kDa	0	1	3	0	0	0
TRUE	Empty	Apoptosis-inducing factor 1, mitochondrial OS=Homo sapiens OX=9606 GN=AIFM1 PE=1 SV=1	AIFM1_HUMAN	67 kDa	0	6	0	0	1	0
TRUE	Empty	Eukaryotic translation initiation factor 3 subunit B OS=Homo sapiens OX=9606 GN=EIF3B PE=1 SV=3	EIF3B_HUMAN	92 kDa	0	3	0	0	0	0
TRUE	Empty	ATP-binding cassette sub-family F member 1 OS=Homo sapiens OX=9606 GN=ABCF1 PE=1 SV=2	ABCF1_HUMAN	96 kDa	0	4	0	0	0	0
TRUE	Empty	Interferon-induced, double-stranded RNA-activated protein kinase OS=Homo sapiens OX=9606 GN=EIF2AK2 PE=1 SV=2	E2AK2_HUMAN	62 kDa	0	3	0	0	0	0
TRUE	Empty	Protein-L-isoaspartate(D-aspartate) O-methyltransferase OS=Homo sapiens OX=9606 GN=PCMT1 PE=1 SV=4	PIMT_HUMAN	25 kDa	0	4	1	0	0	0
TRUE	Empty	40S ribosomal protein SA OS=Homo sapiens OX=9606 GN=RPSA PE=1 SV=4	RSSA_HUMAN	33 kDa	0	1	0	2	2	0
TRUE	Empty	WD40 repeat-containing protein SMU1 OS=Homo sapiens OX=9606 GN=SMU1 PE=1 SV=2	SMU1_HUMAN	58 kDa	0	5	0	0	0	0
TRUE	Empty	Eukaryotic translation initiation factor 3 subunit I OS=Homo sapiens OX=9606 GN=EIF3I PE=1 SV=1	EIF3I_HUMAN	37 kDa	0	5	0	0	0	0
TRUE	Empty	Proliferation-associated protein 2G4 OS=Homo sapiens OX=9606 GN=PA2G4 PE=1 SV=3	PA2G4_HUMAN	44 kDa	0	4	0	0	0	0
TRUE	Empty	Anillin OS=Homo sapiens OX=9606 GN=ANLN PE=1 SV=2	ANLN_HUMAN	124 kDa	0	2	0	0	0	0
TRUE	Empty	ATP-dependent Clp protease ATP-binding subunit clpX-like, mitochondrial OS=Homo sapiens OX=9606 GN=CLPX PE=1 SV=2	CLPX_HUMAN	69 kDa	0	5	0	0	0	0
TRUE	Empty	Casein kinase II subunit beta OS=Homo sapiens OX=9606 GN=CSNK2B PE=1 SV=1	CSK2B_HUMAN	25 kDa	0	5	0	0	0	0
TRUE	Empty	DnaJ homolog subfamily C member 7 OS=Homo sapiens OX=9606 GN=DNAJC7 PE=1 SV=2	DNJC7_HUMAN	56 kDa	0	5	0	0	0	0
TRUE	Empty	Phosphoglycerate kinase 1 OS=Homo sapiens OX=9606 GN=PGK1 PE=1 SV=3	PGK1_HUMAN	45 kDa	0	4	0	0	0	0
TRUE	Empty	DNA repair protein RAD50 OS=Homo sapiens OX=9606 GN=RAD50 PE=1 SV=1	RAD50_HUMAN	154 kDa	0	2	0	0	0	0
TRUE	Empty	Lariat debranching enzyme OS=Homo sapiens OX=9606 GN=DBR1 PE=1 SV=2	DBR1_HUMAN	62 kDa	0	2	2	0	0	0
TRUE	Empty	Protein PRRC2B OS=Homo sapiens OX=9606 GN=PRRC2B PE=1 SV=2	PRC2B_HUMAN	243 kDa	0	4	0	0	0	0
TRUE	Empty	DBIRD complex subunit ZNF326 OS=Homo sapiens OX=9606 GN=ZNF326 PE=1 SV=2	ZN326_HUMAN	66 kDa	0	2	2	0	0	0
TRUE	Empty	Exosome complex component MTR3 OS=Homo sapiens OX=9606 GN=EXOSC6 PE=1 SV=1	EXOS6_HUMAN	28 kDa	0	4	1	0	0	0
TRUE	Empty	Glutamate-rich WD repeat-containing protein 1 OS=Homo sapiens OX=9606 GN=GRWD1 PE=1 SV=1	GRWD1_HUMAN	49 kDa	0	2	1	0	0	0
TRUE	Empty	60S ribosomal protein L11 OS=Homo sapiens OX=9606 GN=RPL11 PE=1 SV=2	RL11_HUMAN	20 kDa	0	0	2	0	0	0
TRUE	Empty	Protein disulfide-isomerase OS=Homo sapiens OX=9606 GN=P4HB PE=1 SV=3	PDIA1_HUMAN	57 kDa	0	5	0	0	0	0
TRUE	Empty	RNA-binding protein 14 OS=Homo sapiens OX=9606 GN=RBM14 PE=1 SV=2	RBM14_HUMAN	69 kDa	0	5	0	0	0	0
TRUE	Empty	3-hydroxyacyl-CoA dehydrogenase type-2 OS=Homo sapiens OX=9606 GN=HSD17B10 PE=1 SV=3	HCD2_HUMAN	27 kDa	0	4	0	0	0	0
TRUE	Empty	Myb-binding protein 1A OS=Homo sapiens OX=9606 GN=MYBBP1A PE=1 SV=2	MBB1A_HUMAN	149 kDa	0	0	3	0	0	0
TRUE	Empty	Citrate synthase, mitochondrial OS=Homo sapiens OX=9606 GN=CS PE=1 SV=2	CISY_HUMAN	52 kDa	0	2	0	0	0	0
TRUE	Empty	Coiled-coil domain-containing protein 6 OS=Homo sapiens OX=9606 GN=CCDC6 PE=1 SV=2	CCDC6_HUMAN	53 kDa	0	3	0	0	0	0
TRUE	Empty	Exosome complex component RRP41 OS=Homo sapiens OX=9606 GN=EXOSC4 PE=1 SV=3	EXOS4_HUMAN	26 kDa	0	3	1	0	0	0
TRUE	Empty	Pre-mRNA 3'-end-processing factor FIP1 OS=Homo sapiens OX=9606 GN=FIP1L1 PE=1 SV=1	FIP1_HUMAN	67 kDa	0	2	1	1	0	0
TRUE	Empty	Tropomyosin alpha-3 chain OS=Homo sapiens OX=9606 GN=TPM3 PE=1 SV=2	TPM3_HUMAN	33 kDa	0	3	0	0	1	0
TRUE	Empty	Twinfilin-1 OS=Homo sapiens OX=9606 GN=TWF1 PE=1 SV=3	TWF1_HUMAN	40 kDa	0	2	0	0	2	0
TRUE	Empty	Nucleolar GTP-binding protein 1 OS=Homo sapiens OX=9606 GN=GTPBP4 PE=1 SV=3	NOG1_HUMAN	74 kDa	0	3	1	0	0	0
TRUE	Empty	Cleavage and polyadenylation specificity factor subunit 6 OS=Homo sapiens OX=9606 GN=CPSF6 PE=1 SV=2	CPSF6_HUMAN	59 kDa	0	0	2	1	0	0
TRUE	Empty	Prelamin-A/C OS=Homo sapiens OX=9606 GN=LMNA PE=1 SV=1	LMNA_HUMAN	74 kDa	0	2	0	0	0	0
TRUE	Empty	Casein kinase I isoform epsilon OS=Homo sapiens OX=9606 GN=CSNK1E PE=1 SV=1	KC1E_HUMAN	47 kDa	0	4	0	0	0	0
TRUE	Empty	General transcription factor II-I OS=Homo sapiens OX=9606 GN=GTF2I PE=1 SV=2	GTF2I_HUMAN	112 kDa	0	3	0	0	0	0
TRUE	Empty	Kinesin-1 heavy chain OS=Homo sapiens OX=9606 GN=KIF5B PE=1 SV=1	KINH_HUMAN	110 kDa	0	3	0	0	0	0
TRUE	Empty	Dihydrolipoyllysine-residue succinyltransferase component of 2-oxoglutarate dehydrogenase complex, mitochondrial OS=Homo sapiens OX=9606 GN=DLST PE=1 SV=4	ODO2_HUMAN	49 kDa	0	4	0	0	0	0
TRUE	Empty	Pentatricopeptide repeat domain-containing protein 3, mitochondrial OS=Homo sapiens OX=9606 GN=PTCD3 PE=1 SV=3	PTCD3_HUMAN	79 kDa	0	2	0	0	0	0
TRUE	Empty	Structural maintenance of chromosomes protein 3 OS=Homo sapiens OX=9606 GN=SMC3 PE=1 SV=2	SMC3_HUMAN	142 kDa	0	2	0	0	0	0
TRUE	Empty	Constitutive coactivator of peroxisome proliferator-activated receptor gamma OS=Homo sapiens OX=9606 GN=FAM120B PE=1 SV=1	F120B_HUMAN	104 kDa	0	3	0	0	0	0
TRUE	Empty	Far upstream element-binding protein 3 OS=Homo sapiens OX=9606 GN=FUBP3 PE=1 SV=2	FUBP3_HUMAN	62 kDa	0	4	0	0	0	0
TRUE	Empty	SNW domain-containing protein 1 OS=Homo sapiens OX=9606 GN=SNW1 PE=1 SV=1	SNW1_HUMAN	61 kDa	0	3	0	0	0	0
TRUE	Empty	Ribosome biogenesis protein BMS1 homolog OS=Homo sapiens OX=9606 GN=BMS1 PE=1 SV=1	BMS1_HUMAN	146 kDa	0	0	2	0	0	0
TRUE	Empty	Exosome complex component RRP43 OS=Homo sapiens OX=9606 GN=EXOSC8 PE=1 SV=1	EXOS8_HUMAN	30 kDa	0	2	0	0	0	0
TRUE	Empty	Ubiquitin carboxyl-terminal hydrolase 10 OS=Homo sapiens OX=9606 GN=USP10 PE=1 SV=2	UBP10_HUMAN	87 kDa	0	2	0	0	0	0
TRUE	Empty	Proteasome subunit alpha type-6 OS=Homo sapiens OX=9606 GN=PSMA6 PE=1 SV=1	PSA6_HUMAN	27 kDa	0	2	0	0	1	0
TRUE	Empty	Emerin OS=Homo sapiens OX=9606 GN=EMD PE=1 SV=1	EMD_HUMAN	29 kDa	0	3	0	0	0	0
TRUE	Empty	60S ribosomal protein L18 OS=Homo sapiens OX=9606 GN=RPL18 PE=1 SV=2	RL18_HUMAN	22 kDa	0	1	2	0	0	0
TRUE	Empty	Protein LYRIC OS=Homo sapiens OX=9606 GN=MTDH PE=1 SV=2	LYRIC_HUMAN	64 kDa	0	2	0	0	0	0
TRUE	Empty	39S ribosomal protein L19, mitochondrial OS=Homo sapiens OX=9606 GN=MRPL19 PE=1 SV=2	RM19_HUMAN	34 kDa	0	2	1	0	0	0
TRUE	Empty	Complement component 1 Q subcomponent-binding protein, mitochondrial OS=Homo sapiens OX=9606 GN=C1QBP PE=1 SV=1	C1QBP_HUMAN	31 kDa	0	1	2	0	0	0
TRUE	Empty	Pyridoxal phosphate homeostasis protein OS=Homo sapiens OX=9606 GN=PLPBP PE=1 SV=1	PLPHP_HUMAN	30 kDa	0	0	2	0	0	0
TRUE	Empty	Kinesin-like protein KIF2C OS=Homo sapiens OX=9606 GN=KIF2C PE=1 SV=2	KIF2C_HUMAN	81 kDa	0	3	0	0	0	0
TRUE	Empty	Dynactin subunit 2 OS=Homo sapiens OX=9606 GN=DCTN2 PE=1 SV=4	DCTN2_HUMAN	44 kDa	0	2	0	0	0	0
TRUE	Empty	Ashwin OS=Homo sapiens OX=9606 GN=C2orf49 PE=1 SV=1	ASHWN_HUMAN	26 kDa	0	2	0	0	0	0
TRUE	Empty	Programmed cell death protein 4 OS=Homo sapiens OX=9606 GN=PDCD4 PE=1 SV=2	PDCD4_HUMAN	52 kDa	0	3	0	0	0	0
TRUE	Empty	Luc7-like protein 3 OS=Homo sapiens OX=9606 GN=LUC7L3 PE=1 SV=2	LC7L3_HUMAN	51 kDa	0	4	0	0	0	0
TRUE	Empty	Prohibitin OS=Homo sapiens OX=9606 GN=PHB PE=1 SV=1	PHB_HUMAN	30 kDa	0	3	0	0	0	0
TRUE	Empty	DNA-directed RNA polymerases I, II, and III subunit RPABC1 OS=Homo sapiens OX=9606 GN=POLR2E PE=1 SV=4	RPAB1_HUMAN	25 kDa	0	3	0	0	0	0
TRUE	Empty	Far upstream element-binding protein 1 OS=Homo sapiens OX=9606 GN=FUBP1 PE=1 SV=3	FUBP1_HUMAN	68 kDa	0	3	0	0	0	0
TRUE	Empty	Bystin OS=Homo sapiens OX=9606 GN=BYSL PE=1 SV=3	BYST_HUMAN	50 kDa	0	3	0	0	0	0
TRUE	Empty	Pyrroline-5-carboxylate reductase 3 OS=Homo sapiens OX=9606 GN=PYCR3 PE=1 SV=3	P5CR3_HUMAN	29 kDa	0	4	0	0	0	0
TRUE	Empty	Trifunctional enzyme subunit beta, mitochondrial OS=Homo sapiens OX=9606 GN=HADHB PE=1 SV=3	ECHB_HUMAN	51 kDa	0	2	0	0	0	0
TRUE	Empty	Electron transfer flavoprotein subunit beta OS=Homo sapiens OX=9606 GN=ETFB PE=1 SV=3	ETFB_HUMAN	28 kDa	0	2	0	0	0	0
TRUE	Empty	KRR1 small subunit processome component homolog OS=Homo sapiens OX=9606 GN=KRR1 PE=1 SV=4	KRR1_HUMAN	44 kDa	0	2	0	0	0	0
TRUE	Empty	Pyruvate dehydrogenase E1 component subunit beta, mitochondrial OS=Homo sapiens OX=9606 GN=PDHB PE=1 SV=3	ODPB_HUMAN	39 kDa	0	2	0	0	0	0
TRUE	Empty	6-phosphogluconate dehydrogenase, decarboxylating OS=Homo sapiens OX=9606 GN=PGD PE=1 SV=3	6PGD_HUMAN	53 kDa	0	2	0	0	0	0
TRUE	Empty	Histone H1x OS=Homo sapiens OX=9606 GN=H1FX PE=1 SV=1	H1X_HUMAN	22 kDa	0	4	0	0	0	0
TRUE	Empty	Parafibromin OS=Homo sapiens OX=9606 GN=CDC73 PE=1 SV=1	CDC73_HUMAN	61 kDa	0	2	0	0	0	0
TRUE	Empty	Tyrosine--tRNA ligase, cytoplasmic OS=Homo sapiens OX=9606 GN=YARS PE=1 SV=4	SYYC_HUMAN	59 kDa	0	2	0	0	0	0
TRUE	Empty	U2 small nuclear ribonucleoprotein B'' OS=Homo sapiens OX=9606 GN=SNRPB2 PE=1 SV=1	RU2B_HUMAN	25 kDa	0	2	2	0	2	0
TRUE	Empty	Peptidyl-prolyl cis-trans isomerase-like 4 OS=Homo sapiens OX=9606 GN=PPIL4 PE=1 SV=1	PPIL4_HUMAN	57 kDa	0	2	0	0	0	0
TRUE	Empty	Kelch-like ECH-associated protein 1 OS=Homo sapiens OX=9606 GN=KEAP1 PE=1 SV=2	KEAP1_HUMAN	70 kDa	0	2	0	0	0	0
TRUE	Empty	Putative RNA-binding protein Luc7-like 2 OS=Homo sapiens OX=9606 GN=LUC7L2 PE=1 SV=2	LC7L2_HUMAN	47 kDa	0	2	0	0	0	0
TRUE	Empty	Elongation factor 1-delta OS=Homo sapiens OX=9606 GN=EEF1D PE=1 SV=5	EF1D_HUMAN	31 kDa	0	3	0	0	0	0
TRUE	Empty	RNA-binding protein 39 OS=Homo sapiens OX=9606 GN=RBM39 PE=1 SV=2	RBM39_HUMAN	59 kDa	0	3	0	0	0	0
TRUE	Empty	Malate dehydrogenase, cytoplasmic OS=Homo sapiens OX=9606 GN=MDH1 PE=1 SV=4	MDHC_HUMAN	36 kDa	0	3	0	0	0	0
TRUE	Empty	Ribonuclease P protein subunit p38 OS=Homo sapiens OX=9606 GN=RPP38 PE=1 SV=2	RPP38_HUMAN	32 kDa	0	3	0	0	0	0
TRUE	Empty	14-3-3 protein gamma OS=Homo sapiens OX=9606 GN=YWHAG PE=1 SV=2	1433G_HUMAN	28 kDa	0	6	2	0	1	0
TRUE	Empty	Centrosomal protein of 170 kDa OS=Homo sapiens OX=9606 GN=CEP170 PE=1 SV=1	CE170_HUMAN	175 kDa	0	3	0	0	0	0
TRUE	Empty	Putative oxidoreductase GLYR1 OS=Homo sapiens OX=9606 GN=GLYR1 PE=1 SV=4	GLYR1_HUMAN	61 kDa	0	2	0	0	0	0
TRUE	Empty	Hypoxanthine-guanine phosphoribosyltransferase OS=Homo sapiens OX=9606 GN=HPRT1 PE=1 SV=2	HPRT_HUMAN	25 kDa	0	2	0	0	0	0
TRUE	Empty	ATP-dependent RNA helicase DDX42 OS=Homo sapiens OX=9606 GN=DDX42 PE=1 SV=1	DDX42_HUMAN	103 kDa	0	3	0	0	0	0
TRUE	Empty	14-3-3 protein eta OS=Homo sapiens OX=9606 GN=YWHAH PE=1 SV=4	1433F_HUMAN	28 kDa	0	6	2	0	1	0
TRUE	Empty	Protein transport protein Sec24C OS=Homo sapiens OX=9606 GN=SEC24C PE=1 SV=3	SC24C_HUMAN	118 kDa	0	2	0	0	0	0
TRUE	Empty	Asparagine synthetase [glutamine-hydrolyzing] OS=Homo sapiens OX=9606 GN=ASNS PE=1 SV=4	ASNS_HUMAN	64 kDa	0	3	0	0	0	0
TRUE	Empty	YTH domain-containing family protein 2 OS=Homo sapiens OX=9606 GN=YTHDF2 PE=1 SV=2	YTHD2_HUMAN	62 kDa	0	2	0	0	0	0
TRUE	Empty	UPF0488 protein C8orf33 OS=Homo sapiens OX=9606 GN=C8orf33 PE=1 SV=1	CH033_HUMAN	25 kDa	0	2	0	0	0	0
TRUE	Empty	Alanine--tRNA ligase, cytoplasmic OS=Homo sapiens OX=9606 GN=AARS PE=1 SV=2	SYAC_HUMAN	107 kDa	0	2	0	0	0	0
TRUE	Empty	Serine/threonine-protein kinase Nek9 OS=Homo sapiens OX=9606 GN=NEK9 PE=1 SV=2	NEK9_HUMAN	107 kDa	0	2	0	0	0	0
TRUE	Empty	PEST proteolytic signal-containing nuclear protein OS=Homo sapiens OX=9606 GN=PCNP PE=1 SV=2	PCNP_HUMAN	19 kDa	0	2	0	0	0	0
TRUE	Empty	Protein Red OS=Homo sapiens OX=9606 GN=IK PE=1 SV=3	RED_HUMAN	66 kDa	0	2	0	0	0	0
TRUE	Empty	Phenylalanine--tRNA ligase beta subunit OS=Homo sapiens OX=9606 GN=FARSB PE=1 SV=3	SYFB_HUMAN	66 kDa	0	2	0	0	0	0
TRUE	Empty	Exosome complex exonuclease RRP44 OS=Homo sapiens OX=9606 GN=DIS3 PE=1 SV=2	RRP44_HUMAN	109 kDa	0	2	0	0	0	0
TRUE	Empty	39S ribosomal protein L3, mitochondrial OS=Homo sapiens OX=9606 GN=MRPL3 PE=1 SV=1	RM03_HUMAN	39 kDa	0	2	0	0	0	0
TRUE	Empty	Serine/threonine-protein phosphatase PP1-gamma catalytic subunit OS=Homo sapiens OX=9606 GN=PPP1CC PE=1 SV=1	PP1G_HUMAN	37 kDa	0	2	0	0	0	0
TRUE	Empty	Ribonuclease inhibitor OS=Homo sapiens OX=9606 GN=RNH1 PE=1 SV=2	RINI_HUMAN	50 kDa	0	2	0	0	0	0
TRUE	Empty	28S ribosomal protein S26, mitochondrial OS=Homo sapiens OX=9606 GN=MRPS26 PE=1 SV=1	RT26_HUMAN	24 kDa	0	2	0	0	0	0
TRUE	Empty	PITH domain-containing protein 1 OS=Homo sapiens OX=9606 GN=PITHD1 PE=1 SV=1	PITH1_HUMAN	24 kDa	0	2	0	0	0	0
TRUE	Empty	2',3'-cyclic-nucleotide 3'-phosphodiesterase OS=Homo sapiens OX=9606 GN=CNP PE=1 SV=2	CN37_HUMAN	48 kDa	0	2	0	0	0	0
TRUE	Empty	Nascent polypeptide-associated complex subunit alpha, muscle-specific form OS=Homo sapiens OX=9606 GN=NACA PE=1 SV=1	NACAM_HUMAN	205 kDa	0	2	0	0	0	0
TRUE	Empty	PAX3- and PAX7-binding protein 1 OS=Homo sapiens OX=9606 GN=PAXBP1 PE=1 SV=2	PAXB1_HUMAN	105 kDa	0	2	0	0	0	0
TRUE	Empty	Fumarate hydratase, mitochondrial OS=Homo sapiens OX=9606 GN=FH PE=1 SV=3	FUMH_HUMAN	55 kDa	0	2	0	0	0	0
TRUE	Empty	Guanine nucleotide-binding protein subunit beta-like protein 1 OS=Homo sapiens OX=9606 GN=GNB1L PE=1 SV=2	GNB1L_HUMAN	36 kDa	0	2	0	0	0	0
TRUE	Empty	S1 RNA-binding domain-containing protein 1 OS=Homo sapiens OX=9606 GN=SRBD1 PE=1 SV=2	SRBD1_HUMAN	112 kDa	0	2	0	0	0	0
TRUE	Empty	Exosome complex component RRP4 OS=Homo sapiens OX=9606 GN=EXOSC2 PE=1 SV=2	EXOS2_HUMAN	33 kDa	0	2	0	0	0	0
TRUE	Empty	Peroxiredoxin-4 OS=Homo sapiens OX=9606 GN=PRDX4 PE=1 SV=1	PRDX4_HUMAN	31 kDa	0	4	2	0	0	0
TRUE	Empty	14-3-3 protein beta/alpha OS=Homo sapiens OX=9606 GN=YWHAB PE=1 SV=3	1433B_HUMAN	28 kDa	0	5	2	0	1	0
