# Supplementary material for: Arginine methylation and ubiquitylation crosstalk controls DNA end-resection and homologous recombination repair
Source: Nat Commun. 2021 Nov 2;12:6313. doi: 10.1038/s41467-021-26413-6 (PMC8564520; doi:10.1038/s41467-021-26413-6)
Supplement: Supplementary file 5 — Source Data [file 41467_2021_26413_MOESM5_ESM.xlsx]

## Sheet: Fig 1
Figure 1d- arbitary denistormetry values of methyl-incorporation adjusted for amount of protein immunoprecipitation. Raw data avilable on request.
	Flag-GFP	Flag-USP11
n=1	0.370237	1.29874
n=2	0.551049	0.951166
n=3	0.59485	0.782969
average	0.505379	1.01096
sd	0.119067	0.263034
Figure 1e - arbitary denistormetry values of methyl-incorporation adjusted for amount of USP11 immunoprecipitation and normalised to shCTRL. Raw data avilable on request.
	shCTRL	shPRMT1
n=1	1	0.24
n=2	1	0.44
n=3	1	0.15
average	1	0.276667
sd	0	0.148436

## Sheet: Fig 2
Figure 2b -arbitary denistormetry values of methyl-incorporation adjusted for USP11 immunoprecipitation and normalised to wild-type USP11. Raw data avilable on request.
	USP11 WT	USP11 R433K	USP11 R693K	USP11 R433k/R693K	Flag GFP
n=1	1	0.46	0.77	0.61	0.16
n=2	1	0.36	0.95	0.31	0.05
Average	1	0.41	0.86	0.46	0.105
Figure 2c - arbitary denistormetry values of methyl-incorporation adjusted for substrate levels (USP11) and normalised to wild-type USP11. Raw data avilable on request.
	USP11 WT	USP11 R433K	USP11 R693K
n=1	1	0	1.2
n=2	1	0	1.36
n=3	1	0	0.91
average	1	0	1.15667
sd	0	0	0.228108

## Sheet: Fig 3
Figure 3d - enzyme kinetics of methyl-USP11 and non-methyl USP11, using Ab-AMC as substrate. Raw data avilable on request.
Protein	Km (uM)	Vmax (uM/min)	Vmax (uM/s)	Kcat (s -1)	Kcat (x10-3 s -1)	Kcat/Km	[enzyme] (uM)	Kcat/Km (x10-3 M-1 s -1)
USP11 wt + GST PRMT1 + SAM (n=1)	0.1404	0.07683	0.0012805	0.0213417	21.3417	0.152006	0.06	152.006
USP11 wt + GST PRMT1 + SAM (n=2)	0.1253	0.08324	0.00138733	0.0231222	23.1222	0.184535		184.535
USP11 wt + GST PRMT1 + SAM (n=3)	0.142	0.1052	0.00175333	0.0292222	29.2222	0.20579		205.79
USP11 wt + GST PRMT1 + SAM (n=4)	0.1561	0.07478	0.00124633	0.0207722	20.7722	0.13307		133.07
Average	0.1406	0.0782833	0.00130472	0.0217454	21.7454	0.156537		156.537
SD	0.015401	0.00441328	7.35547e-05	0.00122591	1.22591	0.0260299		26.0299
USP11 R433K + GST PRMT1 + SAM (n=1)	0.2185	0.05421	0.0009035	0.0150583	15.0583	0.0689169		68.9169
USP11 R433K + GST PRMT1 + SAM (n=2)	0.3235	0.04033	0.000672167	0.0112028	11.2028	0.0346299		34.6299
USP11 R433K + GST PRMT1 + SAM (n=3)	0.1944	0.05225	0.000870833	0.0145139	14.5139	0.0746599		74.6599
USP11 R433K + GST PRMT1 + SAM (n=4)	0.3436	0.03056	0.000509333	0.00848889	8.48889	0.0247057		24.7057
Average	0.2952	0.0417	0.000695	0.0115833	11.5833	0.0427508		42.7508
SD	0.0671801	0.0118844	0.000198073	0.00330121	3.30121	0.0231974		23.1974
USP11 wt + GST PRMT1 (n=1)	0.2197	0.05989	0.000998167	0.0166361	16.6361	0.0757219		75.7219
USP11 wt + GST PRMT1 (n=2)	0.1999	0.06154	0.00102567	0.0170944	17.0944	0.085515		85.515
USP11 wt + GST PRMT1 (n=3)	0.2496	0.07333	0.00122217	0.0203694	20.3694	0.0816084		81.6084
USP11 wt + GST PRMT1 (n=4)	0.378	0.05063	0.000843833	0.0140639	14.0639	0.0372061		37.2061
Average	0.265867	0.0573533	0.000955889	0.0159315	15.9315	0.0661477		66.1477
SD	0.0976136	0.00588073	9.80122e-05	0.00163354	1.63354	0.025538		25.538
Statistics completed for multiple comparisons up to 19.5min
Protein	Km (uM)	Vmax (uM/min)	Kcat (x10-3 s-1)	kcat/Km (x103 M-1 s-1)
USP11 wt + GST PRMT1 + SAM	0.14 ± 0.02	0.08 ± 0.004	21.75 ± 1.23	156.537
USP11 R433K + GST PRMT1 + SAM	0.30 ± 0.07	0.04 ± 0.01	11.58 ± 3.30	42.7508
USP11 wt + GST PRMT1	0.27 ± 0.10	0.06 ± 0.01	15.93 ± 1.63	66.1477

## Sheet: Fig 4
Figure 4a - colony survival assay. Quantification of number of colonies.								Figure 4b - colony survival assay. Quantification of number of colonies.							Figure 4c: >50 mitosin positive nuceli scored per condition.								Figure 4d: >50 mitosin positive nuceli scored per condition.								Figure 4e: >50 mitosin positive nuceli scored per condition.								Figure 4f: >50 mitosin positive nuceli scored per condition.								Figure 4g: >100 mitoin positive nuclei scored per condition
Each data value is the average of three technical repeats of % colony survival normalised against 0uM olapraib.								Each data value is the average of three technical repeats of % colony survival normalised against 0uM olapraib.							Absolute numbers counted, but data represented as % S/G2 cells with >20 53bp1 foci/nucleus.								Absolute numbers counted, but data represented as % S/G2 cells with >10 RAD51 foci/nucleus.								Absolute numbers counted, but data represented as % S/G2 cells with >10 RPA foci/nucleus.								Absolute numbers counted, but data represented as % S/G2 cells with >15 RPA foci/nucleus.								HeLa cells - RPA foci
Raw data avilable on request								Raw data avilable on request							Raw data available on request								Raw data available on request								Raw data available on request								Raw data available on request
																																															data collected in 5 foci/nuceli bins and represents number of nucli counted within that bin per experiment
	Olapraib (uM)								Olapraib (uM)								% S/G2 cells with >20 53bp1 foci/nucleus								% S/G2 cells with >10 RAD51 foci/nucleus								% S/G2 cells with >10 RPA foci/nucleus								6hrs after IR						n=1	siLuc	siPRMT + siLuc
n=1	0	1	2	3				n=1	0	1	2	3			Time after IR (Hrs)		0	1	24																				siLUC	n=1	57.3333						0-5.	0	19
siLuc	100	12.7338	5.17986	2.46043				siUSP11 + USP11	100	41.8244	12.3924	2.58176			Control	n=1	3	98	13				Time after IR (HRS)		0	2	6				Time after IR (hrs)		0	2	6					n=2	66.6667						6-10.	3	34
siUSP11	100	6.33094	3.5012	0.992806				siUSP11 + USP11 R433K	100	7.69231	0.710059	0				n=2	6	99	11				Control	n=1	6	57.3333	25.3333				Control	n=1	8	68	81					n=3	83.3333						11-15.	18	38
siUSP11 + USP11	100	10.0719	4.60432	2.38849												n=3	14	99	12					n=2	3	41	26					n=2	4	69	83					AVERAGE	69.1111						16-20.	19	32
siUSP11 + USP11-R433K	100	5.82734	3.26139	1.29496												AVERAGE	7.66667	98.6667	12					n=3	3	45	27					n=3	3	68	67					SD	13.1712						>20	110	27
																SD	5.68624	0.57735	1					AVERAGE	4	47.7778	26.1111					AVERAGE	5	68.3333	77
n=2								n=2																SD	1.73205	8.51361	1.17851					SD	2.64575	0.57735	8.7178				siUSP11	n=1	20.6667						n=2
siLuc	100	12.194	4.67667	2.68822				siUSP11 + USP11	100	45.0644	12.103	2.91845			Doxy	n=1	7	99	25																					n=2	20.6667						0-5.	3	23
siUSP11	100	6.85912	2.74365	2.1				siUSP11 + USP11 R433K	100	10	0.857143	0				n=2	14	100	25				Doxy	n=1	5.33333	28	16.6667				Doxy	n=1	7	55	65					n=3	30.5195						6-10.	7	27
siUSP11 + USP11	100	12.9561	5.17552	2.25173												n=3	15	100	22					n=2	6	27	17					n=2	5	62	61					AVERAGE	23.9509						11-15.	24	47
siUSP11 + USP11-R433K	100	8.08314	2.9515	1.61432												AVERAGE	12	99.6667	24					n=3	3	28	12					n=3	3	63	55					SD	5.68852						16-20.	26	29
																SD	4.3589	0.57735	1.73205					AVERAGE	4.77778	27.6667	15.2222					AVERAGE	5	60	60.3333												>20	95	23
n=3								n=3																SD	1.57527	0.707107	2.7955					SD	2	4.3589	5.03322				siUSP11 + USP11 WT	n=1	70
siLuc	100	12.8929	4.76786	2.94643				siUSP11 + USP11	100	67.9487	29.3956	7.58242			Doxy + USP11 WT	n=1	9	98	17																					n=2	66						n=3
siUSP11	100	5.80357	1.77857	1.24286				siUSP11 + USP11 R433K	100	7.85714	1.39286	0				n=2	11	100	17				Doxy + USP11 WT	n=1	12	55	38				Doxy + USP11 WT	n=1	11	72	77					n=3	84						0-5.	5	16
siUSP11 + USP11	100	10.8571	2.89286	2.14554												n=3	13	97	12					n=2	3	25	26					n=2	5	66	66					AVERAGE	73.3333						6-10.	14	36
siUSP11 + USP11-R433K	100	9.71429	2.28214	1.62857												AVERAGE	11	98.3333	15.3333					n=3	4	35	29					n=3	9	71	65					SD	9.45163						11-15.	8	53
																SD	2	1.52753	2.88675					AVERAGE	6.33333	38.3333	31					AVERAGE	8.33333	69.6667	69.3333												16-20.	2	21
AVERAGE								AVERAGE																SD	4.93288	15.2753	6.245					SD	3.05505	3.21455	6.65833				siUSP11 + USP11 R433K	n=1	22.6667						>20	126	24
siLuc	100	12.6069	4.8748	2.69836				siUSP11 + USP11	100	51.6125	17.9637	4.36088			Doxy + USP11 R433K	n=1	8	99	30																					n=2	26
siUSP11	100	6.33121	2.67447	1.11783				siUSP11 + USP11 R433K	100	8.51648	0.986686	0				n=2	14	100	27				Doxy + USP11 R433K	n=1	5.33333	19	21.3333				Doxy + USP11 R433K	n=1	7	62	53					n=3	27.3333
siUSP11 + USP11	100	11.2951	4.22423	2.26192												n=3	15	100	20					n=2	3	18	13					n=2	9	51	57					AVERAGE	25.3333						Data in figure represented as % S/G2 cells with >15 RPA foci/nucleus
siUSP11 + USP11-R433K	100	7.87492	2.83168	1.51262												AVERAGE	12.3333	99.6667	25.6667					n=3	2	22	18					n=3	3	56	46					SD	2.4037							n=1	n=2
																SD	3.78594	0.57735	5.1316					AVERAGE	3.44444	19.6667	17.4444					AVERAGE	6.33333	56.3333	52												siLuc	86	78
SD								SD																SD	1.71053	2.82843	4.19435					SD	3.05505	5.50757	5.56776				siUSP11 + USP11 C318S	n=1	24						siPRMT + siLuc	39	35
siLuc	0	0.366312	0.268095	0.243157				siUSP11 + USP11	0	14.24	9.9014	2.79501																												n=2	18.6667						siLuc + siUSP11	40	29
siUSP11	0	0.527776	0.863395	0.176813				siUSP11 + USP11 R433K	0	1.2874	0.35936	0																												n=3	26						siPRMT1 + siUSP11	32	31
siUSP11 + USP11	0	1.49113	1.18785	0.121797																																				AVERAGE	22.8889
siUSP11 + USP11-R433K	0	1.95182	0.5005	0.188629																																				SD	3.79083
[truncated: 3 more columns]

## Sheet: Fig 5
Figure 5a: >150 mitosin positive HeLa nuceli scored per condition.								Figure 5b: >150 mitosin positive nuceli scored per condition.								Figure 5c: >50 mitosin MCF7 positive nuceli scored per condition.							Figure 5d: >150 mitosin positive nuceli scored per condition.							Figure 5f: Histone h3 Phospho-S10 FACS analysis.
HeLa cells - RPA foci								HeLa cells - RPA foci								Absolute numbers counted, but data represented as % S/G2 cells with >15 RPA foci/nucleus.							HeLa cells - RPA foci							Raw numerical values (% positive cells)
																Raw data available on request
																red number signifies omitted outlier from analysis
data collected in 5 foci/nuceli bins and represents number of nucli counted within that bin per experiment								data collected in 5 foci/nuceli bins and represents number of nucli counted within that bin per experiment															data collected in 5 foci/nuceli bins and represents number of nucli counted within that bin per experiment							zsG	n=1	n=2	n=3	n=4		average	sd
n=1	siLuc	siLuc + siUSP11	siLuc + siMRE11	siUSP11 + siMRE11				n=1	siCTRL	siUSP11	siCtIP	siUSP11 + siCtIP											n=1	USP11 wt (NTC)	USP11 wt + siUSP11	USP11 wt + siUSP11 + siMRE11	USP11 R433K + siUSP11	USP11 R433K + siUSP11 + siMRE11		NTC	2.9	3.68	2.6	1.9		2.77	0.368646
0-5.	1	5	3	2				0-5.	12	17	30	24						% S/G2 cells with >15 RPA foci/nucleus					0-5.	127	4	24	6	7		90 mins	0.6	0.4	0.3	0.2		0.375	0.0853913
6-10.	6	34	30	35				6-10.	6	26	82	75						6hrs after IR					6-10.	18	7	39	26	35		4hr	0.6	0.5	0.4	0.2		0.425	0.0853913
11-15.	23	52	59	61				11-15.	8	32	19	16				siLuc	n=1	57					11-15.	6	3	41	48	44		8hr	2	1.1	1.5	0.2		1.2	0.380789
16-20.	63	43	41	39				16-20.	45	44	34	36					n=2	51					16-20.	4	18	26	29	36		24hr	2.9	2.4	3.2	1.9		2.6	0.285774
>20	58	23	29	13				>20	79	39	25	27					n=3	33					>20	2	118	21	42	31		wt
																	n=4	46												NTC	2.5	3.5	3.4	2.7		3.025	0.249583
n=2								n=2									AVERAGE	51.3333					n=2							90 mins	0.7	0.8	0.6	0.4		0.625	0.0853913
0-5.	1	16	11	13				0-5.	17	11	24	21					SD	5.50757					0-5.	132	2	7	6	2		4hr	0.4	1.1	0.6	0.2		0.575	0.193111
6-10.	14	28	33	34				6-10.	7	33	89	61											6-10.	7	7	12	24	30		8hr	1.5	1.3	1.1	0.9		1.2	0.129099
11-15.	20	46	56	51				11-15.	9	39	22	25				siUSP11	n=1	45					11-15.	6	14	57	40	43		24hr	2.2	3.4	3	2.7		2.825	0.2529
16-20.	59	28	24	33				16-20.	33	41	28	31					n=2	32					16-20.	2	16	38	27	32		R433K
>20	57	36	28	24				>20	85	42	21	22					n=3	13					>20	3	122	45	59	44		NTC	3.4	3.2	3	2.8		3.1	0.129099
																	n=4	34												90 mins	1.8	2.4	1.9	1		1.775	0.289756
n=3								n=3									AVERAGE	37					n=3							4hr	1	0.9		0.3		0.733333	0.218581
0-5.	3	8	11	5				0-5.	11	15	26	26					SD	7					0-5.	126	6	18	18	15		8hr	0.5	1.6	1.5	0.4		1	0.318852
6-10.	8	39	39	32				6-10.	4	22	72	82											6-10.	17	5	22	20	25		24hr	3.2	2.8	2.7	1.5		2.55	0.366288
11-15.	14	48	41	60				11-15.	6	26	11	14				siMRE11	n=1	43					11-15.	4	8	31	29	36
16-20.	17	26	32	28				16-20.	52	51	41	25					n=2	33					16-20.	2	21	46	49	39
>20	118	34	28	25				>20	81	46	28	21					n=3	12					>20	2	114	43	47	41
																	n=4	26
Data in figure represented as % S/G2 cells with >15 RPA foci/nucleus								Data in figure represented as % S/G2 cells with >15 RPA foci/nucleus.									AVERAGE	34
	n=1	n=2	n=3	Average	SD				n=1	n=2	n=3	average	sd				SD	8.544					Data in figure represented as % S/G2 cells with >15 RPA foci/nucleus
siLuc	80	77	84	80.3333	3.51188			siCTRL	82.6667	78.1457	86.3636	82.392	4.11585											n=1	n=2	n=3	Average	SD
siLuc + siUSP11	42	42	39	41	1.73205			siUSP11	52.5316	50	60.625	54.3855	5.54981			siUSP11 + siMRE11	n=1	43					siUSP11 + USP11 (NTC)	3.82166	3.33333	2.64901	3.268	0.589048
siLuc + siMRE11	39	34	40	37.6667	3.21455			siCtIP	31.0526	26.6304	38.764	32.149	6.14066				n=2	31					siUSP11 + USP11 (IR)	90.6667	85.7143	87.6623	88.0144	2.49489
siUSP11 + siMRE11	35	37	35	35.6667	1.1547			siUSP11 + siCtIP	35.3933	33.125	27.381	31.9664	4.12989				n=3	11					siUSP11 + USP11 + siMRE11 (IR)	31.1258	52.2013	55.625	46.3174	13.2672
																	n=4	25					siUSP11 + USP11 R433K (IR)	47.0199	55.1282	58.8957	53.6813	6.0687
																	AVERAGE	33					siUSP11 + USP11 R433K + siMRE11 (IR)	43.7908	50.3311	51.2821	48.468	4.07835
																	SD	9.16515
																R433K + siUSP11	n=1	43
																	n=2	33
																	n=3	23
																	n=4	31
																	AVERAGE	32.5
																	SD	7.07107
																R433K + siUSP11 + siMRE11	n=1	43
																	n=2	32
																	n=3	23
																	n=4	18
																	AVERAGE	29
																	SD	10.9848

## Sheet: Fig 6
Figure 6a: Raw PLA foci number per nucleus								Figure 6b: Raw PLA foci number per nucleus									Figure 6e: >150 mitosin positive nuceli scored per condition.
Tabulation of 3 independent repeats.								Tabulation of 3 independent repeats.									HeLa cells - RPA foci
shCTRL + DOX	shUSP11 + DOX	shUSP11 (no dox)						USP11_x000D_WT	USP11- R433K									USP11wt/MRE11 wt + IR	USP11 R433K/MRE11 wt + IR	USP11wt/MRE11 RK + IR	USP11 R433K/MRE11R RK + IR
33	6	30		Table Analyzed	MRE11: ASYM pTRIPZ siUSP11 n3			37	21		Table Analyzed	USP11 vs USP11 R433K (siUSP11) n3					0-5.	6	16	6	18
33	12	22						62	26								6-10.	20	52	40	54
33	9	24		Column C	shUSP11 _x000D_(- dox)			31	31		Column B	USP11					11-15.	12	24	21	18
32	6	35		vs.	vs.			50	29			R433K					16-20.	57	48	41	40
32	17	27		Column B	shUSP11 _x000D_(+ dox)			42	19		vs.	vs.					>20	92	52	47	62
19	10	30						39	15		Column A	USP11
28	8	24		Mann Whitney test				24	18			WT					0-5.	5	12	25	25
20	11	36		P value	<0.0001			46	15								6-10.	23	41	28	22
16	18	32		Exact or approximate P value?	Approximate			66	12		Mann Whitney test						11-15.	7	18	24	20
34	16	31		P value summary	****			29	9		P value	<0.0001					16-20.	29	30	34	45
27	17	31		Significantly different (P < 0.05)?	Yes			57	19		Exact or approximate P value?	Approximate					>20	86	48	39	41
33	15	28		One- or two-tailed P value?	Two-tailed			36	27		P value summary	****
46	13	38		Sum of ranks in column B,C	25712 , 58543			72	20		Significantly different (P < 0.05)?	Yes					0-5.	14	17	7	23
21	16	31		Mann-Whitney U	5006			48	18		One- or two-tailed P value?	Two-tailed					6-10.	16	41	34	48
19	13	34						62	8		Sum of ranks in column A,B	62297 , 24439					11-15.	11	15	24	22
29	22	24		Difference between medians				31	17		Mann-Whitney U	2911					16-20.	63	26	46	43
21	13	30		Median of column B	19.00, n=203			49	11								>20	61	50	39	59
22	15	31		Median of column C	34.00, n=207			64	9		Difference between medians
25	18	27		Difference: Actual	15			41	9		Median of column A	36.00, n=209
30	8	39		Difference: Hodges-Lehmann	15			20	14		Median of column B	16.00, n=207					Data in figure represented as % S/G2 cells with >15 RPA foci/nucleus.
17	15	29						39	10		Difference: Actual	-20					% FOCI >15
40	17	22						49	18		Difference: Hodges-Lehmann	-20					n=1	79.6791	52.0833	56.7742	53.125
30	20	25						44	20								n=2	76.6667	52.349	48.6667	56.2092
37	10	35						32	20								n=3	75.1515	51.0067	56.6667	52.3077
23	27	40						47	20
28	11	40						41	23								average	78.1729	52.2162	52.7204	54.6671
20	5	29						34	14								sd	2.13014	0.18785	5.73289	2.18082
30	12	38						30	10
31	14	27						43	22
19	17	37						55	12
31	18	27						51	13
30	15	28						40	21
25	18	45						56	21
28	15	61						40	15
47	12	37						62	26
30	24	51						36	22
18	20	39						70	17
29	15	47						33	18
24	19	26						36	32
28	20	16						63	29
24	18	59						31	24
26	24	35						40	25
28	19	43						51	16
34	15	31						58	20
19	21	26						51	12
30	30	31						64	29
27	21	38						40	17
26	10	39						37	13
50	14	25						40	16
34	33	38							18
56	21	34						26	18
59	27	41						46
49	20	32						27	10
74	18	44						32	12
73	23	22						21	9
65	15	27						42	17
70	25	49						22	21
77	26	43						27	22
71	32	29						45	10
68	24	24						32	13
47	29	37						41	16
80	23	22						32	16
39	32	31						30	18
33	21	26						36	12
42	25	30						38	12
47	21	38						34	15
40	20	15						39	15
56	30	26						33	13
41	37	28						42	16
49	23	51						51	13
39	34	41						43	12
52	22	60						56	12
54	36	50						36	8
35	35	38						53	11
47	42	37						25	8
51	5	30						30	9
32	21	36						32	12
41	24	35						35	11
38	10	34						40	14
69	17	43						26	22
54	18	38						50	7
47	11	23						41	11
41	24	40						45	11
33	29	17						38	8
31	9	20						42	13
37	16	33						24	16
33	20	27						21	7
49	19	26						29	21
42	21	35						29	14
57	12	38						29	15
55	18	24						34	23
46	17	49						37	11
42	16	40						32	16
41	16	33						36	11
49	38	42						35	22
53	19	55						43	16
42	22	18						43	15
47	23	23						32	10
43	31	41						34	16
31	14	30						42	18
45	8	31						60	21
42	19	27						63	17
50	21	46						30	21
62	34	41						26	18
48	37	38						24	21
67	15	33						42	11
41	10	61						39	8
37	8	38						38	13
33	20	18						39	17
57	29	21						31	15
66	28	41						27	13
71	17	20						47	24
33	8	32						43	11
49	13	37						32	7
42	15	31						29	12
29	25	31						26	18
28	15	40						35	22
32	28	22						47	15
61	18	32						28	11
36	20	28						29	28
44	12	33						33	19
36	17	32						15	10
35	10	51						41	21
44	14	39						35	31
34	5	39						34	20
28	15	31						38	22
47	18	32						21	32
49	15	22						43	15
61	12	28						19	14
23	19	50						39	19
39	20	44						58	14
47	13	26						22	23
48	15	25						44	10
51	22	36						51	15
36	11	22						33	17
43	18	30						39	14
35	20	41						43	25
40	18	36						9	28
45	15	30						45	9
38	21	38						61	4
28	19	29						27	25
58	14	61						18	38
43	21	25						31	20
34	25	28						25	41
67	10	39						20	6
34	31	62						31	17
57	34	29						31	21
62	10	36						18	19
46	19	27						13	31
51	24	32						13	7
49	25	30						18	11
27	15	16						23	22
63	20	60						21	15
43	21	27						27	37
47	21	44						34	15
68	15	25						45	18
42	27	32						37	12
58	28	35						43	20
50	26	39						32	14
73	24	40						34	21
29	14	32						43	29
33	33	39						57	19
30	25	35						33	12
41	12	42						63	7
38	19	33						32	14
9	20	45						34	19
21	16	52						20	14
37	12	26						25	14
48	17	48						49	32
39	27	32						31	14
33	15	27						21	20
20	33	25						20	27
25	12	38						42	7
44	29	72						26	12
12	48	39						51	12
27	22	15						43	11
50	9	27						33	6
36	26	29						30	7
37	40	52						52	9
24	31	42						58	15
27	36	38						31	4
25	18	35						32	15
29	24	37						23	7
46	20	36						45	5
43	18	35						42	17
48	35	44						26	16
44	34	39						14	26
32	28	24						26	52
29	15	41						37	17
28	22	17						25	12
47	30	20						24	12
42	21	54						32	27
39	16	28						36	12
34	32	67						21	16
62	16	41						29	18
39	18	39						25	21
50	14	25						21	28
37	32	21						37	20
36	14	42						21	22
33	25	42						37	12
28	37	43						36	23
41	21	56						34	21
46	31	34						42	19
38		47						60	15
40		46						54	31
		64						33	6
		77						55	33
								29	20
								38
								44

## Sheet: Fig 7
																		Figure 7d: Raw PLA foci number per nucleus
																		Tabulation of 3 independent repeats.
																		shCTRL +Dox	shCTRL +Dox + RO	shUSP11 +Dox + RO		Table Analyzed	MRE11:ASYM RO treatment
																		42	104	65
																		45	96	60		Column C	shUSP11 +Dox RO
																		36	103	70		vs.	vs.
																		32	118	70		Column B	shCTRL +Dox RO
																		21	72	48
																		25	97	75		Mann Whitney test
																		35	112	95		P value	<0.0001
																		35	67	55		Exact or approximate P value?	Approximate
																		41	72	54		P value summary	****
																		27	57	61		Significantly different (P < 0.05)?	Yes
																		38	62	66		One- or two-tailed P value?	Two-tailed
																		46	83	64		Sum of ranks in column B,C	82296 , 31707
																		42	85	88		Mann-Whitney U	4212
																		44	59	57
																		33	99	51		Difference between medians
																		33	68	45		Median of column B	87.00, n=243
																		34	94	61		Median of column C	54.00, n=234
																		33	90	67		Difference: Actual	-33
																		45	65	46		Difference: Hodges-Lehmann	-34
																		50	86	55
																		46	67	48
																		58	65	28
																		33	94	62
																		30	105	54
																		26	61	66
																		39	116	62
																		64	79	69
																		18	87	57
																		26	140	65
																		70	126	58
																		66	79	72
																		57	70	57
																		59	93	56
																		28	85	63
																		32	79	72
																		50	75	69
																		41	91	51
																		56	90	62
																		34	113	67
																		36	87	51
																		39	96	42
																		28	116	53
																		34	111	50
																		25	121	54
																		19	83	63
																		25	94	53
																		36	85	50
																		30	81	65
																		20	63	49
																		21	84	54
																		28	65	43
																		12	74	60
																		36	103	51
																		24	85	55
																		30	110	60
																		20	95	61
																		15	95	54
																		28	112	72
																		46	61	61
																		26	79	40
																		73	64	54
																		66	91	53
																		39	97	43
																		60	123	55
																		63	134	30
																		22	116	43
																		67	87	54
																		39	89	44
																		43	79	55
																		36	121	40
																		42	140	39
																		56	75	46
																		62	77	44
																		28	101	47
																		33	94	56
																		30	99	54
																		50	56	63
																		51	77	58
																		33	121	43
																		24	111	45
																		22	83	50
																		34	78
																		42	72	63
																		45	112	71
																		25	107	68
																		45	87	71
																		36	108	65
																		43		56
																		34	90	54
																		19	73	68
																		26	79	70
																			74	68
																		25	115	40
																		11	133	58
																		21	132	54
																		31	139	47
																		27	110	67
																		46	78	53
																		41	80	49
																		50	98	55
																		54	78	46
																		24	62	45
																		20	110	30
																		24	54	26
																		32	127	64
																		30	104	35
																		39	72	63
																		33	62	41
																		24	59	38
																		45	78	49
																		27	90	38
																		27	112	53
																		34	100	49
																		43	90	45
																		57	74	62
																		46	85	46
																		42	84	55
																		36	126	50
																		35	122	70
																		34	102	47
																		41	90	65
																		24	96	38
																		53	59	37
																		21	54	40
																		27	81	33
																		45	99	48
																		25	75	54
																		35	128	40
																		54	70	47
																		44	71	34
																		38	55	50
																		42	68	42
																		40	51	46
																		43	66	28
																		50	131	32
																		36	86	78
																		59	105	35
																			108	40
																		55	57	76
																		20	99	36
																		58	79	49
																		20	105	45
																		50	61	49
																		35	98	40
																		56	119	59
																		33	76
																		22	81	65
																		23	126	46
																		44	126	43
																		18	78	50
																		29	109	63
																		36	58	67
																		38	115	73
																		42	130	74
																		59		43
																		25	55	70
																		32	77	48
																		36	79	67
																		42	120	60
																		25	113	43
																		41	94	46
																		26	111	44
																		20	100	37
																		40	115	40
																		48	59	50
																		19	64	57
																		37	60	47
																		29	51	67
																		35	88	40
																		24	81	52
																		60	86	49
																		34	113	51
																		19	71	58
																		25	102	53
																		20	73	63
																		53	70	46
																		32	51	46
																		47	105	38
																		33	113	66
																		55	111	73
																		58	114	51
																		18	67	56
																		58	81	54
																		56	60	38
																		38	64	57
																		53	55	43
																		55	103	45
																		49	69	70
																		52	64	61
																		27	113	67
																		50	98	43
																		32	91	43
																		23	117	62
																		35	74	47
																		26	72	70
																		40	86	69
																		36	75	71
																		26	86	55
																		59	109	57
																		54	96	52
																		23	87	39
																		53	106	52
																		50	98	68
																		57	120	38
																		26	112	65
																		24	110	58
																		44	59	48
																		25	76	43
																		45	52	47
																		53	116	38
																		33	71	70
																		40	60	54
																		43	97	58
																		26	55	62
																		35	89	59
																		48	120	58
																		25	72	61
																		22	72	68
																		23	59	66
																		30	87	67
																		44	90	65
																		25	56	67
																		51	57	65
																		49	95	67
																		29	81	76
																		32	89	49
																		45	108	72
																		51	83	65
																			79	40
																			82	56
																			78	62
																			73	72
																			115	51
																			72	75
																			114	45
																			87	68
																			85
																			89
																			117
																			108
																			69
																			116
																			96
																			93
																			91

## Sheet: Supp 1
Supp Figure 1

## Sheet: Supp 2
Supp Figure 2b: >50 mitosin HeLa positive nuceli scored per condition.							Supp Figure 2c (n=1)				Supp Figure 2f: >50 mitosin MCF7 positive nuceli scored per condition.
Absolute numbers counted, but data represented as % S/G2 cells with >10 RAD51 foci/nucleus.											Absolute numbers counted, but data represented as % S/G2 cells with >15 RPA foci/nucleus.
Raw data avaivble on request							Cell cycle analysis presented in % (raw data)				Raw data available on request
								siLuc	siUSP11		Data in figure represented as % S/G2 cells with >15 RPA foci/nucleus
Data in figure represented as % S/G2 cells with >10 RAD51 foci/nucleus							G1	73.8	82.9
	n=1	n=2	n=3	Average	SD		S	11.8	10.4			n=1	n=2	n=3	Average	SD
siLuc	71	92	77	74	6.36396		G2	14.2	6.02		siLuc	46	56	55	52.3333	5.50757
siUSP11	56	67	45	56	4.72582						siLuc + siUSP11	30	34	37	33.6667	3.51188
siUSP11 + USP11	83	87	83	84.3333	11.0151						siLuc + siCtIP	12	13	16	13.6667	2.08167
siUSP11 + USP11 R433K	32	57	48	45.6667	8.88819						siUSP11 + siCtIP	15	5	12	10.6667	5.1316

## Sheet: Supp 3
Supp Figure 3a: Raw CT values for qPCR							Supp Figure 3c: raw densitometry readings of H4R3me2a levels at the 10 mins time point							Supp Figure 3e: raw densitometry readings of H4R3me2a levels
n=1
															time (mins)	n=1	n=2	n=3		average	sd
GFI1				average				exp1	exp2	exp3				USP11	0	0.0550272	0.26945	0		0.108159	0.142366
Jurkett	33.59	33.22	32.63	33.1467											2	1	0.289407	1		0.763136	0.410261
MCF7	No Ct	No Ct	No Ct	0			siLUC 10 mins	107989817	74340150	25382.2					5	3.72052	1.6333	2.99975		2.78452	1.06012
HeLa	No Ct	No Ct	No Ct	0			siUSP11 10 mins	67005911	60571168	15186.1					10	4.61072	5.11978	3.96024		4.56358	0.581202
rt-	No Ct	No Ct	No Ct	0
							norm to siLUC 10 mins								time (mins)	n=1	n=2	n=3
											average	sd		USP11 R433K	0	0.152039	0	0.0420146		0.0646846	0.0785139
actin				average			siLUC 10 mins	1	1	1	1	0			2	0.166515	0.932062	0.504417		0.534331	0.383649
Jurkett	14.49	14.57	14.47	14.51			siUSP11 10 mins	0.620484	0.814784	0.598297	0.677855	0.119102			5	2.17508	1.12786	2.15517		1.81937	0.598947
MCF7	13.73	13.82	13.74	13.7633											10	3.65388	3.18506	3.23837		3.35911	0.256672
HeLa	12.71	12.75	13.23	12.8967
rt-	27.54	27.14	27.29	27.3233											time (mins)	n=1	n=2	n=3
														USP11 C318S	0	0	0.0887073	0.122282		0.0703298	0.0631785
															2	0.422271	0.313717	1.105		0.613662	0.428956
															5	1.75506	1.81807	1.9467		1.83995	0.0976759
															10	2.6165	2.82171	2.5232		2.6538	0.152713

[truncated: 2 more sheets: Supp 4, Supp 5]
